# Supplementary material for: 3-(Adamantan-1-yl)-4-ethyl-1-{[4-(2-meth­oxy­phen­yl)piperazin-1-yl]meth­yl}-1H-1,2,4-triazole-5(4H)-thione
Source: Acta Crystallogr Sect E Struct Rep Online. 2013 Dec 7;70(Pt 1):o25–6. doi: 10.1107/S1600536813032789 (PMC3914072; doi:10.1107/S1600536813032789)
Supplement: Supplementary file 2 [file e-70-00o25-Isup2.hkl]

# 
# h,k,l, Fc-squared, Fo-squared, sigma(Fo-squared) and status flag 
# 
data_I
_shelx_title ' b in C2/c' 
_shelx_refln_list_code          4 
_shelx_F_calc_maximum      566.03 
_exptl_crystal_F_000      2016.00 
_reflns_d_resolution_high  0.8506 
 
loop_ 
 _symmetry_equiv_pos_as_xyz 
 'x, y, z' 
 '-x, y, -z+1/2' 
 'x+1/2, y+1/2, z' 
 '-x+1/2, y+1/2, -z+1/2' 
 '-x, -y, -z' 
 'x, -y, z-1/2' 
 '-x+1/2, -y+1/2, -z' 
 'x+1/2, -y+1/2, z-1/2' 
 
_cell_length_a    19.8170 
_cell_length_b    11.9384 
_cell_length_c    21.7807 
_cell_angle_alpha  90.000 
_cell_angle_beta  107.886 
_cell_angle_gamma  90.000 
 
_shelx_F_squared_multiplier     1.000 
 
loop_ 
 _refln_index_h 
 _refln_index_k 
 _refln_index_l 
 _refln_F_squared_calc 
 _refln_F_squared_meas 
 _refln_F_squared_sigma 
 _refln_observed_status 
   2   0   0     7199.10     6118.78    343.00 o 
   4   0   0    40650.90    35856.25   1332.24 o 
   6   0   0     7013.80     6409.93    174.81 o 
   8   0   0     5602.89     6370.04    164.71 o 
  10   0   0    10041.85    10958.33    208.00 o 
  12   0   0     5738.53     5668.42    130.05 o 
  14   0   0     3315.09     3300.79     78.68 o 
  16   0   0       15.20       19.31      9.22 o 
  18   0   0     2451.04     2365.22     46.09 o 
  20   0   0      442.45      467.30     23.43 o 
  22   0   0        9.65       14.04      9.91 o 
   1   1   0      225.41      230.53      7.55 o 
   3   1   0     1180.59     1020.72     41.43 o 
   5   1   0     1237.62     1114.35     27.50 o 
   7   1   0     4367.19     4587.63    105.27 o 
   9   1   0     1934.54     1891.42     39.18 o 
  11   1   0       98.42      111.61      8.06 o 
  13   1   0     3184.59     3339.96     54.04 o 
  15   1   0      143.19      108.70      4.91 o 
  17   1   0      382.77      357.70     13.91 o 
  19   1   0        3.87       14.45      7.41 o 
  21   1   0       17.63       19.42      8.22 o 
   0   2   0    20261.22    19484.90    727.43 o 
   2   2   0     1565.43     1748.19     46.82 o 
   4   2   0       27.67       28.50      3.98 o 
   6   2   0        1.16        3.79      8.29 o 
   8   2   0     2735.11     3238.89     67.46 o 
  10   2   0       35.86       42.12      7.17 o 
  12   2   0       97.95      114.65      8.17 o 
  14   2   0       35.39       43.83      8.24 o 
  16   2   0      822.15      780.39     14.40 o 
  18   2   0        5.16        7.93      3.03 o 
  20   2   0      411.42      428.19     11.09 o 
   1   3   0    49867.67    47466.79   1245.40 o 
   3   3   0        6.83       25.10      3.41 o 
   5   3   0     1970.37     2049.24     49.18 o 
   7   3   0     2433.15     2319.22     46.23 o 
   9   3   0       93.73       26.61      4.76 o 
  11   3   0     2380.17     2362.33     48.85 o 
  13   3   0     6113.64     5966.44    109.11 o 
  15   3   0     2337.49     2299.59     31.77 o 
  17   3   0      181.52      180.86      6.33 o 
  19   3   0      153.06      205.41      6.48 o 
  21   3   0      186.35      172.87     10.68 o 
   0   4   0    27839.10    29170.18   1082.03 o 
   2   4   0     1321.31     1422.77     33.68 o 
   4   4   0     6731.28     7459.00    142.39 o 
   6   4   0     3073.10     3233.40     65.80 o 
   8   4   0     5779.44     6408.10    111.81 o 
  10   4   0       38.28       59.01      6.69 o 
  12   4   0      336.45      296.74     13.77 o 
  14   4   0     2079.86     1971.72     26.94 o 
  16   4   0     1138.02     1062.01     18.20 o 
  18   4   0       87.64       65.49      6.24 o 
  20   4   0       82.42       54.85     10.72 o 
   1   5   0      690.93      588.41     13.47 o 
   3   5   0     3483.88     3809.02     66.63 o 
   5   5   0     1844.03     1800.23     36.99 o 
   7   5   0      474.22      605.94     18.57 o 
   9   5   0      386.10      328.67     13.72 o 
  11   5   0     1039.83     1053.65     26.63 o 
  13   5   0      415.71      386.08      8.71 o 
  15   5   0      742.80      756.06     13.39 o 
  17   5   0      430.71      454.79     15.32 o 
  19   5   0      195.40      206.23      6.11 o 
   0   6   0       12.15       60.01      7.03 o 
   2   6   0      266.83      270.95      8.87 o 
   4   6   0     4433.45     4904.75     86.23 o 
   6   6   0       12.15       35.65      5.28 o 
   8   6   0       69.55       51.64      6.89 o 
  10   6   0     2147.39     1898.22     39.38 o 
  12   6   0      532.64      533.27     12.47 o 
  14   6   0       46.13       52.78      9.17 o 
  16   6   0        0.16       -5.20      2.99 o 
  18   6   0       99.37       75.53      4.03 o 
  20   6   0      774.86      762.64     12.10 o 
   1   7   0      790.34      676.42     16.35 o 
   3   7   0       55.30       42.79      5.55 o 
   5   7   0     1548.82     1516.01     31.36 o 
   7   7   0      368.79      327.63     20.57 o 
   9   7   0      144.33      127.36      5.43 o 
  11   7   0     7699.52     7705.13     80.11 o 
  13   7   0      611.62      631.98     11.51 o 
  15   7   0        9.46        7.77      2.90 o 
  17   7   0       17.84        8.01      2.81 o 
  19   7   0       20.62       28.71      2.65 o 
   0   8   0      864.26      947.66     34.93 o 
   2   8   0       10.37        2.61      6.32 o 
   4   8   0      595.21      635.50     20.74 o 
   6   8   0      333.75      373.86     24.40 o 
   8   8   0      462.84      467.64     10.55 o 
  10   8   0    10574.54    10930.58    148.58 o 
  12   8   0     1910.96     1903.34     24.03 o 
  14   8   0      669.87      734.53     15.00 o 
  16   8   0        1.33        8.34      2.79 o 
  18   8   0      307.69      368.50     18.42 o 
   1   9   0       99.49       90.45      9.84 o 
   3   9   0      510.70      463.67     13.24 o 
   5   9   0       34.49       18.97      3.64 o 
   7   9   0      149.53      152.27      6.31 o 
   9   9   0      693.53      600.03     17.14 o 
  11   9   0      613.47      603.00     13.50 o 
  13   9   0       11.57       10.80      5.96 o 
  15   9   0       35.10       42.85      5.20 o 
  17   9   0      290.89      308.93     12.47 o 
   0  10   0     4854.48     4449.67     91.20 o 
   2  10   0      102.25      118.35      6.37 o 
   4  10   0     3939.05     3779.68     58.82 o 
   6  10   0       15.28       14.32      3.02 o 
   8  10   0      237.86      216.67      8.32 o 
  10  10   0     2904.56     2973.38     42.46 o 
  12  10   0        0.38        0.27      2.97 o 
  14  10   0      734.93      732.05     14.84 o 
   1  11   0      282.13      285.80      9.37 o 
   3  11   0     3088.59     3086.39     66.46 o 
   5  11   0     1308.72     1336.11     31.51 o 
   7  11   0      159.93      142.45      6.07 o 
   9  11   0      466.38      514.48     13.12 o 
  11  11   0      148.20      153.70      6.34 o 
  13  11   0      163.82      148.56      9.94 o 
   0  12   0        4.19       -4.97      3.31 o 
   2  12   0     1652.73     1682.30     42.93 o 
   4  12   0       58.30       27.85     12.43 o 
   6  12   0       23.34       21.93      3.19 o 
   8  12   0        7.72       19.22      9.94 o 
  10  12   0      406.46      452.26     33.97 o 
   1  13   0      148.39      168.82      7.46 o 
   3  13   0      136.20      109.36      6.63 o 
   5  13   0      230.86      270.94     10.02 o 
   7  13   0       84.07      101.76      8.29 o 
   0  14   0      244.73      246.90      9.94 o 
 -21   1   1      198.83      219.28     13.69 o 
 -19   1   1        9.12        7.01      8.19 o 
 -17   1   1        0.45        5.45      7.94 o 
 -15   1   1     3711.60     3480.19     41.79 o 
 -13   1   1     3388.82     3268.97     51.07 o 
 -11   1   1     2814.97     2820.68     44.14 o 
  -9   1   1     3311.50     3648.13     64.52 o 
  -7   1   1     3712.05     3508.03     82.13 o 
  -5   1   1     6586.63     6194.26    144.57 o 
  -3   1   1     7625.99     7380.37    275.07 o 
  -1   1   1     1406.23     1317.46     35.15 o 
   1   1   1     3254.56     3601.11    117.65 o 
   3   1   1    51283.38    44250.71   1643.76 o 
   5   1   1     4006.66     3921.25    108.89 o 
   7   1   1     2460.25     2410.53     49.97 o 
   9   1   1    11345.90    11874.58    183.20 o 
  11   1   1      719.17      825.53     19.52 o 
  13   1   1      708.70      682.96     20.89 o 
  15   1   1      857.39      804.12     12.63 o 
  17   1   1      238.12      218.80      6.47 o 
  19   1   1       13.57       17.54      4.15 o 
  21   1   1      198.53      195.11      9.84 o 
 -22   2   1       23.38       29.83     13.26 o 
 -20   2   1      264.28      213.37     12.88 o 
 -18   2   1        8.39        7.15      3.03 o 
 -16   2   1        2.19        1.78      4.10 o 
 -14   2   1      353.01      306.32     13.07 o 
 -12   2   1     1396.61     1248.55     41.75 o 
 -10   2   1     5823.91     6388.50     99.30 o 
  -8   2   1     6545.70     7659.37    148.41 o 
  -6   2   1      954.77      906.11     28.12 o 
  -4   2   1     2232.86     2129.73     61.57 o 
  -2   2   1     1989.45     1910.27     60.48 o 
   0   2   1    25641.61    24821.32    650.65 o 
   2   2   1     8437.57     8367.81    259.32 o 
   4   2   1    16049.39    15135.57    414.71 o 
   6   2   1    13185.94    13019.08    287.67 o 
   8   2   1     9773.37     9551.70    193.97 o 
  10   2   1     6901.27     7238.34    113.99 o 
  12   2   1      236.66      283.89     11.22 o 
  14   2   1     3067.77     3037.81     37.03 o 
  16   2   1     1116.21     1053.34     18.33 o 
  18   2   1     2075.15     2013.74     30.46 o 
  20   2   1       66.01       72.12      4.11 o 
 -21   3   1       81.69       88.51     11.54 o 
 -19   3   1      361.05      392.54      9.38 o 
 -17   3   1      489.13      447.19      9.49 o 
 -15   3   1      464.52      454.20      9.52 o 
 -13   3   1       21.86       42.20      7.33 o 
 -11   3   1       20.78       18.30      6.43 o 
  -9   3   1     2887.00     2900.38     51.48 o 
  -7   3   1    11771.04    12594.49    241.15 o 
  -5   3   1      686.08      677.91     22.83 o 
  -3   3   1     2990.32     3086.43     68.45 o 
  -1   3   1      602.48      586.13     18.64 o 
   1   3   1      313.66      321.86     31.48 o 
   3   3   1      603.49      565.84     16.20 o 
   5   3   1      791.51      938.00     35.90 o 
   7   3   1       50.86       39.79      4.86 o 
   9   3   1      282.83      292.29     12.47 o 
  11   3   1      219.03      263.77     12.50 o 
  13   3   1      924.95      887.04     25.52 o 
  15   3   1      540.71      509.91     10.93 o 
  17   3   1        0.87       -0.51      4.32 o 
  19   3   1       31.10       39.88      8.18 o 
  21   3   1      122.08      123.02      6.17 o 
 -20   4   1      363.96      377.57      8.69 o 
 -18   4   1       35.79       27.91      4.09 o 
 -16   4   1     4408.58     4453.55     56.36 o 
 -14   4   1     5617.48     5620.56     66.98 o 
 -12   4   1     1565.20     1485.10     62.98 o 
 -10   4   1     4189.91     4142.02    127.98 o 
  -8   4   1     2200.90     2147.70     40.61 o 
  -6   4   1     5321.25     5674.42    110.66 o 
  -4   4   1     5760.92     5851.44    100.59 o 
  -2   4   1     1629.22     1627.95     40.03 o 
   0   4   1     8834.36     8427.60    316.49 o 
   2   4   1    11178.57    12017.09    265.64 o 
   4   4   1      760.80      876.32     20.14 o 
   6   4   1      987.44     1116.30     50.31 o 
   8   4   1      376.33      421.40     59.94 o 
  10   4   1       37.85       49.16      6.79 o 
  12   4   1       15.31       16.61      8.49 o 
  14   4   1     2166.78     2097.23     29.19 o 
  16   4   1     1296.86     1266.81     27.91 o 
  18   4   1      183.21      197.29      8.04 o 
  20   4   1      100.61      123.75      4.37 o 
 -19   5   1      208.56      279.19      7.23 o 
 -17   5   1       24.01       28.34      3.03 o 
 -15   5   1     1454.08     1433.49     26.37 o 
 -13   5   1      228.26      188.90      5.55 o 
 -11   5   1      723.37      713.11     24.25 o 
  -9   5   1       82.54      160.55      9.86 o 
  -7   5   1      391.49      527.61     19.46 o 
  -5   5   1     9157.90     9774.89    167.96 o 
  -3   5   1     3272.10     3449.53     60.47 o 
  -1   5   1    13226.41    13258.92    225.78 o 
   1   5   1      188.60      284.00     12.69 o 
   3   5   1      518.46      575.41     14.50 o 
   5   5   1    10557.95    11502.07    196.72 o 
   7   5   1     7409.42     7609.63    131.61 o 
   9   5   1      719.66      703.34     17.88 o 
  11   5   1      310.85      272.45     14.01 o 
  13   5   1       79.12       70.55      4.06 o 
  15   5   1      563.21      507.40     11.67 o 
  17   5   1     5622.52     5909.71     80.72 o 
  19   5   1      850.28      900.86     16.19 o 
 -20   6   1       14.34       12.98      2.74 o 
 -18   6   1       79.07       89.78      4.36 o 
 -16   6   1      388.87      426.11      9.91 o 
 -14   6   1      268.57      278.95      7.15 o 
 -12   6   1      194.74      164.28      8.22 o 
 -10   6   1      660.63      671.70     21.44 o 
  -8   6   1        7.20       10.94      5.33 o 
  -6   6   1      431.61      435.45     14.62 o 
  -4   6   1      126.18      128.41      8.37 o 
  -2   6   1        0.04        2.39      3.92 o 
   0   6   1     1065.22     1221.04     27.95 o 
   2   6   1     9438.79    10374.88    176.19 o 
   4   6   1      431.63      403.69     11.61 o 
   6   6   1      487.33      541.09     14.23 o 
   8   6   1      904.31      962.47     23.31 o 
  10   6   1      257.11      261.70     19.61 o 
  12   6   1      386.56      433.71     12.11 o 
  14   6   1     1730.77     1758.71     29.73 o 
  16   6   1        3.32       -8.23      6.65 o 
  18   6   1      385.95      460.66      9.49 o 
 -19   7   1      431.24      530.45     21.73 o 
 -17   7   1        1.71        9.24      2.83 o 
 -15   7   1     2192.82     2223.46     28.30 o 
 -13   7   1     3753.06     3864.53     58.79 o 
 -11   7   1     1002.91      947.36     13.18 o 
  -9   7   1      473.33      563.56     37.30 o 
  -7   7   1      168.94      154.22      8.26 o 
  -5   7   1     5514.46     5730.32    102.91 o 
  -3   7   1      970.00     1145.54     24.47 o 
  -1   7   1     4062.47     3960.64     78.17 o 
   1   7   1     2397.08     2377.92     49.03 o 
   3   7   1     1423.32     1481.43     30.12 o 
   5   7   1        1.54        4.84      5.37 o 
   7   7   1      298.80      307.25     15.31 o 
   9   7   1     2495.62     2509.14     38.79 o 
  11   7   1       14.40       10.56      2.89 o 
  13   7   1        0.13        4.02      2.94 o 
  15   7   1        0.98       10.22      5.01 o 
  17   7   1      230.76      276.68      6.55 o 
 -18   8   1       98.60       94.68      5.33 o 
 -16   8   1      352.99      378.30      7.54 o 
 -14   8   1     1886.48     1894.87     24.71 o 
 -12   8   1      629.99      617.58     15.61 o 
 -10   8   1     1242.17     1230.68     16.12 o 
  -8   8   1      270.98      260.67      8.19 o 
  -6   8   1      123.54      105.36      8.96 o 
  -4   8   1    12317.29    12525.36    238.31 o 
  -2   8   1     4311.36     4343.60     87.52 o 
   0   8   1      348.75      448.27     14.78 o 
   2   8   1     2448.28     2665.83     55.53 o 
   4   8   1       35.63       36.14      7.65 o 
   6   8   1      107.97      104.06     10.53 o 
   8   8   1      356.16      386.39     10.40 o 
  10   8   1      349.84      336.84      7.87 o 
  12   8   1       68.94       68.67      5.01 o 
  14   8   1        0.62        6.29      2.84 o 
  16   8   1      274.95      278.56      6.69 o 
 -17   9   1       37.14       36.79      5.34 o 
 -15   9   1        0.06        0.66      5.24 o 
 -13   9   1      250.30      228.55      8.79 o 
 -11   9   1     1439.58     1446.83     25.07 o 
  -9   9   1       43.22       26.63      6.07 o 
  -7   9   1      108.17       91.91      4.47 o 
  -5   9   1     1168.69     1220.28     19.06 o 
  -3   9   1      499.65      492.62     17.02 o 
  -1   9   1        7.50        9.12      7.71 o 
   1   9   1      126.96      119.39      8.22 o 
   3   9   1      207.51      206.26      8.35 o 
   5   9   1       59.34       50.38      3.98 o 
   7   9   1      688.11      653.69     13.01 o 
   9   9   1     1844.94     1809.48     26.77 o 
  11   9   1       45.50       33.57      6.07 o 
  13   9   1      109.81      111.69      6.79 o 
  15   9   1      188.80      236.06      6.73 o 
 -14  10   1        1.05        0.83      6.44 o 
 -12  10   1       92.46       99.51      5.00 o 
 -10  10   1       51.31       64.97      4.77 o 
  -8  10   1     1600.40     1660.63     34.68 o 
  -6  10   1       46.76       57.28      6.68 o 
  -4  10   1      150.61      130.54      5.77 o 
  -2  10   1     1644.47     1559.64     24.99 o 
   0  10   1     1580.07     1582.62     24.48 o 
   2  10   1       14.81       22.67      4.03 o 
   4  10   1      328.28      297.99      9.09 o 
   6  10   1        1.07       -1.31      2.99 o 
   8  10   1      258.71      259.11      8.54 o 
  10  10   1      852.15      909.02     16.79 o 
  12  10   1       30.21       20.77      6.46 o 
  14  10   1       55.54       78.67      4.07 o 
 -13  11   1        9.52        8.70      4.14 o 
 -11  11   1      442.75      475.46     15.55 o 
  -9  11   1      549.69      509.51     16.20 o 
  -7  11   1      539.76      484.88     14.39 o 
  -5  11   1      174.37      180.43     10.59 o 
  -3  11   1      977.24      926.82     23.07 o 
  -1  11   1      906.37      933.71     19.30 o 
   1  11   1      780.04      709.67     20.12 o 
   3  11   1      217.81      184.55     13.82 o 
   5  11   1      983.12     1027.69     41.87 o 
   7  11   1      108.71       84.42      5.23 o 
   9  11   1      194.61      219.91      9.10 o 
  11  11   1       84.16       80.97      5.41 o 
  13  11   1       18.38       14.67      1.58 o 
 -10  12   1      248.86      321.22     10.21 o 
  -8  12   1       46.97       55.85      4.57 o 
  -6  12   1      423.62      398.76     29.83 o 
  -4  12   1      169.28      140.90     29.00 o 
  -2  12   1        8.62       17.36      7.46 o 
   0  12   1       21.12       16.05      4.54 o 
   2  12   1      115.28      124.43      9.41 o 
   4  12   1     1104.29     1224.54     33.02 o 
   6  12   1      251.31      249.64     17.40 o 
   8  12   1      565.90      608.48     18.06 o 
  10  12   1       61.43       64.39      3.19 o 
  -7  13   1       19.73        9.94      3.31 o 
  -5  13   1      106.32      109.36      6.63 o 
  -3  13   1      141.58      134.21     16.57 o 
  -1  13   1       64.60       54.17      4.14 o 
   1  13   1      113.00       66.49     19.06 o 
   3  13   1        3.02        0.18      4.14 o 
   5  13   1       47.04       49.71     13.26 o 
   7  13   1      285.76      365.79     21.54 o 
   0  14   1      146.35      130.99      4.69 o 
 -22   0   2       37.12       38.11     18.23 o 
 -20   0   2      300.54      273.41     28.17 o 
 -18   0   2     2164.06     2213.87     52.74 o 
 -16   0   2       81.82       93.03     13.17 o 
 -14   0   2      831.64      644.38     25.71 o 
 -12   0   2     6143.26     6423.33    145.04 o 
 -10   0   2    29182.99    30993.40    678.78 o 
  -8   0   2      253.98      363.60     19.36 o 
  -6   0   2       52.44       66.31      6.63 o 
  -4   0   2   130030.15    92659.18   2618.81 o 
  -2   0   2    73765.51    50681.61   2207.15 o 
   0   0   2     3358.09     2864.99    127.59 o 
   2   0   2    41458.61    29701.32    843.26 o 
   4   0   2    18903.81    17635.66    657.84 o 
   6   0   2     8977.53     8538.93    232.21 o 
   8   0   2      955.81     1045.56     41.01 o 
  10   0   2     1786.89     1763.75     39.51 o 
  12   0   2     1002.37     1012.06     39.54 o 
  14   0   2      782.25      827.92     15.65 o 
  16   0   2      954.49      883.18     17.54 o 
  18   0   2      595.69      629.65     17.54 o 
  20   0   2      480.41      495.50     21.46 o 
 -21   1   2        0.16      -11.60     18.23 o 
 -19   1   2     2588.41     2548.71     43.72 o 
 -17   1   2      608.01      595.85     18.82 o 
 -15   1   2     4321.45     4087.54     56.55 o 
 -13   1   2       54.27       78.87     10.13 o 
 -11   1   2     3484.62     3519.11     53.71 o 
  -9   1   2    16185.83    17127.81    289.30 o 
  -7   1   2      601.54      682.63     18.70 o 
  -5   1   2     4516.88     4605.64    116.95 o 
  -3   1   2    31868.52    29897.89    845.09 o 
  -1   1   2    19090.99    18043.89    406.14 o 
   1   1   2     1503.93     1558.66     36.80 o 
   3   1   2    15518.35    13847.71    513.68 o 
   5   1   2       27.62       51.75      9.11 o 
   7   1   2      115.75      111.34      5.75 o 
   9   1   2     3702.34     3849.37     53.94 o 
  11   1   2     2086.30     2216.71     40.05 o 
  13   1   2      780.45      784.40     19.00 o 
  15   1   2      299.40      268.77      6.43 o 
  17   1   2     1110.52     1006.69     14.73 o 
  19   1   2      605.11      630.69     13.09 o 
  21   1   2      482.16      440.02     13.58 o 
 -22   2   2       42.16       24.86     13.26 o 
 -20   2   2       57.40       63.20     12.09 o 
 -18   2   2      382.00      362.33     11.85 o 
 -16   2   2     2457.85     2351.78     32.79 o 
 -14   2   2      675.46      595.85     21.47 o 
 -12   2   2        1.32        2.54      5.82 o 
 -10   2   2      522.69      652.99     19.90 o 
  -8   2   2     9317.79     9718.54    214.99 o 
  -6   2   2     2575.48     2526.36     75.92 o 
  -4   2   2    18195.93    18112.53    492.58 o 
  -2   2   2     9725.08     9814.70    258.82 o 
   0   2   2    54739.34    51326.70   2251.89 o 
   2   2   2   114532.70   101065.22   3982.64 o 
   4   2   2    21042.48    20380.47    555.22 o 
   6   2   2     1038.14      870.72     24.73 o 
   8   2   2      813.28      904.26     21.60 o 
  10   2   2     2226.50     2351.09     45.60 o 
  12   2   2     5288.44     5531.24     84.55 o 
  14   2   2       39.06       48.56      3.80 o 
  16   2   2      814.03      732.49     13.78 o 
  18   2   2       23.55       22.35      3.01 o 
  20   2   2        0.38        4.82      2.91 o 
 -21   3   2      230.54      222.04     18.23 o 
 -19   3   2      312.28      271.35     10.26 o 
 -17   3   2      463.41      436.69      9.53 o 
 -15   3   2     2642.54     2570.80     33.37 o 
 -13   3   2     1079.00     1067.51     26.16 o 
 -11   3   2     7159.43     7486.82    145.70 o 
  -9   3   2     2012.66     2526.19     47.35 o 
  -7   3   2    11833.79    12393.75    233.94 o 
  -5   3   2     2991.73     2701.95     77.91 o 
  -3   3   2      257.63      224.15      9.48 o 
  -1   3   2    15914.91    15857.86    418.88 o 
   1   3   2    10307.47    11115.19    245.44 o 
   3   3   2      845.06      921.51     26.12 o 
   5   3   2      299.58      357.36      9.86 o 
   7   3   2      544.94      483.26     22.96 o 
   9   3   2     2026.40     2147.05     40.36 o 
  11   3   2     3156.40     3026.40     55.19 o 
  13   3   2     3988.21     3983.14     53.62 o 
  15   3   2     1308.79     1234.52     23.39 o 
  17   3   2      664.59      640.64     13.77 o 
  19   3   2       14.35       31.65      2.98 o 
  21   3   2       62.50       55.89      2.84 o 
 -20   4   2      314.48      294.77     13.93 o 
 -18   4   2     3932.48     4037.63     49.35 o 
 -16   4   2     1938.72     1903.07     27.87 o 
 -14   4   2     1889.01     1769.43     24.38 o 
 -12   4   2      979.22      994.08     43.71 o 
 -10   4   2     2849.43     2939.91     65.05 o 
  -8   4   2      168.31      215.02      7.96 o 
  -6   4   2     5757.32     6211.99    120.96 o 
  -4   4   2      371.85      384.61     19.80 o 
  -2   4   2      770.08      878.28     22.12 o 
   0   4   2      384.97      471.63     13.12 o 
   2   4   2      315.72      272.68     10.73 o 
   4   4   2    13015.86    13501.10    303.27 o 
   6   4   2    11407.28    11651.67    224.15 o 
   8   4   2       13.85       51.73     10.88 o 
  10   4   2     2187.03     1987.67     37.79 o 
  12   4   2     2297.55     2347.60     44.78 o 
  14   4   2     2228.94     2074.82     41.03 o 
  16   4   2     1882.93     1932.79     31.56 o 
  18   4   2       95.88      111.45      6.30 o 
  20   4   2      854.17      861.92     18.97 o 
 -21   5   2        3.18        9.24      6.33 o 
 -19   5   2       30.45       36.65      3.04 o 
 -17   5   2        2.54        7.68      3.00 o 
 -15   5   2        6.67       12.79      3.01 o 
 -13   5   2      225.91      207.76      6.20 o 
 -11   5   2     1327.92     1352.30     31.63 o 
  -9   5   2       56.20       80.94      7.09 o 
  -7   5   2      368.80      371.31     10.97 o 
  -5   5   2      636.89      497.89     15.33 o 
  -3   5   2        2.20        4.06      3.43 o 
  -1   5   2     1672.75     1711.77     31.47 o 
   1   5   2     2058.88     2157.52     55.97 o 
   3   5   2      393.93      337.57     37.40 o 
   5   5   2     2513.14     2429.19     50.98 o 
   7   5   2        1.73       24.33      8.90 o 
   9   5   2       88.20       54.79      6.70 o 
  11   5   2      445.83      438.23     17.86 o 
  13   5   2      206.54      241.80     12.07 o 
  15   5   2        1.46       -0.40      3.46 o 
  17   5   2     1589.80     1652.90     27.33 o 
  19   5   2        0.14        6.06      2.77 o 
 -20   6   2       64.98       60.49      5.68 o 
 -18   6   2      405.41      475.19      8.98 o 
 -16   6   2     1803.12     1710.57     26.90 o 
 -14   6   2     3147.71     3108.44     54.50 o 
 -12   6   2        7.80       12.44      2.91 o 
 -10   6   2     1928.03     1897.53     38.90 o 
  -8   6   2     2109.70     1991.98     43.49 o 
  -6   6   2     3775.81     3671.46     65.04 o 
  -4   6   2     8459.56     8606.84    147.08 o 
  -2   6   2     1561.78     1622.11     31.39 o 
   0   6   2     6940.80     7554.97    143.79 o 
   2   6   2    28440.33    31867.73    538.01 o 
   4   6   2      519.56      398.76     12.53 o 
   6   6   2     3636.98     3734.07     76.82 o 
   8   6   2     1690.68     1743.16     45.52 o 
  10   6   2     7651.07     7606.71    116.96 o 
  12   6   2     2687.77     2708.36     67.35 o 
  14   6   2      871.39      883.09     21.09 o 
  16   6   2      664.64      771.95     13.30 o 
  18   6   2       29.75       46.02      2.81 o 
 -19   7   2        0.69       -0.59      4.72 o 
 -17   7   2        3.68        9.57      3.47 o 
 -15   7   2      263.45      252.38      8.14 o 
 -13   7   2      862.90      869.28     18.85 o 
 -11   7   2     1726.25     1567.89     19.58 o 
  -9   7   2      345.74      424.70     16.06 o 
  -7   7   2       83.11       93.39      9.32 o 
  -5   7   2      134.65      111.84      7.21 o 
  -3   7   2      295.29      247.56      8.35 o 
  -1   7   2     8645.93     9477.85    178.92 o 
   1   7   2     3458.30     3898.85     76.98 o 
   3   7   2     2246.93     2386.97     44.93 o 
   5   7   2       18.08        8.29      6.56 o 
   7   7   2      249.51      263.55     18.27 o 
   9   7   2      468.08      493.61      8.76 o 
  11   7   2      417.27      425.42     12.76 o 
  13   7   2        5.44        4.78      2.90 o 
  15   7   2       16.52       10.01      2.90 o 
  17   7   2      190.18      211.83      6.26 o 
 -18   8   2        3.11        4.84      4.45 o 
 -16   8   2      429.39      477.69     11.93 o 
 -14   8   2       23.45       39.61      3.37 o 
 -12   8   2       45.42       26.95      2.94 o 
 -10   8   2       46.22       34.82      2.89 o 
  -8   8   2       34.41       25.69      5.82 o 
  -6   8   2      258.62      241.70     10.29 o 
  -4   8   2     1213.51     1305.73     32.46 o 
  -2   8   2      751.77      687.47     20.10 o 
   0   8   2      534.13      540.10     18.35 o 
   2   8   2      283.57      264.02     11.84 o 
   4   8   2       73.05       89.97      8.25 o 
   6   8   2      435.29      406.35     13.59 o 
   8   8   2      162.24      183.06      6.67 o 
  10   8   2      194.87      199.85      5.78 o 
  12   8   2      442.74      394.37     10.87 o 
  14   8   2      173.56      190.32      9.75 o 
  16   8   2      193.79      237.73      5.69 o 
 -17   9   2      104.34       96.34      8.06 o 
 -15   9   2      661.74      767.35     19.07 o 
 -13   9   2       64.70       60.16      6.57 o 
 -11   9   2      118.54      136.59      7.44 o 
  -9   9   2     4219.38     4369.73     54.98 o 
  -7   9   2       84.80       97.02      5.13 o 
  -5   9   2     5722.51     5486.60     69.09 o 
  -3   9   2      360.11      361.02     15.44 o 
  -1   9   2      616.93      677.06     16.65 o 
   1   9   2      105.03      111.71      7.98 o 
   3   9   2     2153.55     2125.54     36.50 o 
   5   9   2     2497.93     2464.14     43.72 o 
   7   9   2     1716.61     1711.69     25.58 o 
   9   9   2      346.82      339.17      9.50 o 
  11   9   2      403.72      407.71     10.60 o 
  13   9   2      575.18      605.09     15.05 o 
  15   9   2        0.78       -1.25      1.60 o 
 -16  10   2       23.71       17.46      3.14 o 
 -14  10   2       37.20       30.36      6.78 o 
 -12  10   2      612.46      586.28     12.76 o 
 -10  10   2      448.28      514.31     11.96 o 
  -8  10   2     1039.33      967.76     18.39 o 
  -6  10   2     3593.37     3556.97     56.60 o 
  -4  10   2       67.67       62.12      5.30 o 
  -2  10   2     1310.80     1244.16     23.11 o 
   0  10   2      318.65      274.00      8.53 o 
   2  10   2      105.06      116.60      9.39 o 
   4  10   2      108.59       99.33      5.50 o 
   6  10   2       43.98       32.86      4.20 o 
   8  10   2      480.97      460.90     11.54 o 
  10  10   2       77.79       60.72      4.17 o 
  12  10   2       16.65       14.93      4.78 o 
  14  10   2       53.47       38.59      2.92 o 
 -13  11   2        9.74       13.55      3.19 o 
 -11  11   2        4.90        4.23      3.19 o 
  -9  11   2        9.90       14.91      4.65 o 
  -7  11   2     1825.84     1866.17     42.49 o 
  -5  11   2      347.57      304.68     10.82 o 
  -3  11   2      309.67      308.80      7.89 o 
  -1  11   2      822.78      766.47     19.24 o 
   1  11   2      744.90      806.95     21.88 o 
   3  11   2      148.59      135.63      6.17 o 
   5  11   2      384.82      345.68     16.32 o 
   7  11   2        9.14        0.98      3.59 o 
   9  11   2       10.78        9.55      4.39 o 
  11  11   2        4.18        6.63      2.94 o 
  13  11   2       47.76       43.77      5.51 o 
 -10  12   2      105.09      121.69      6.63 o 
  -8  12   2      573.85      581.50     35.63 o 
  -6  12   2       30.56       34.92      6.63 o 
  -4  12   2       84.69       91.62      6.63 o 
  -2  12   2      180.39      145.18     10.69 o 
   0  12   2     1155.89     1174.14     30.64 o 
   2  12   2      964.96      960.50     26.97 o 
   4  12   2       77.89       79.71      4.72 o 
   6  12   2      333.26      352.97     11.70 o 
   8  12   2       16.63       15.82      3.14 o 
  10  12   2        1.17        3.31      4.97 o 
  -7  13   2        1.40       -4.97      3.31 o 
  -5  13   2        9.72        6.78      6.63 o 
  -3  13   2       89.59       87.63      7.46 o 
  -1  13   2      257.21      214.96     17.40 o 
   1  13   2        1.82        8.65      3.19 o 
   3  13   2        5.24        7.73      3.19 o 
   5  13   2        8.06        6.21      5.80 o 
   7  13   2       72.71       53.19      3.14 o 
 -19   1   3      582.11      530.97     32.56 o 
 -17   1   3      601.08      556.74     34.76 o 
 -15   1   3      633.84      594.48     20.72 o 
 -13   1   3     1625.11     1904.07     33.34 o 
 -11   1   3     4779.42     5316.19     78.29 o 
  -9   1   3      501.00      604.57     15.27 o 
  -7   1   3    12229.10    12626.26    258.32 o 
  -5   1   3     4489.43     4443.56     94.40 o 
  -3   1   3     2556.86     2529.49     72.82 o 
  -1   1   3    40835.52    38374.01   1319.54 o 
   1   1   3   112188.70   101040.82   2854.45 o 
   3   1   3    14221.75    13553.13    314.87 o 
   5   1   3      997.73      861.09     23.38 o 
   7   1   3     1345.24     1463.33     25.84 o 
   9   1   3     2994.45     3358.51     48.13 o 
  11   1   3     2483.99     2522.12     40.92 o 
  13   1   3     2345.24     2318.84     38.86 o 
  15   1   3     1816.02     1713.42     20.26 o 
  17   1   3      913.46      824.03     11.65 o 
  19   1   3      170.82      158.63      6.98 o 
  21   1   3       81.70      107.62      4.19 o 
 -22   2   3       76.60       99.42     16.57 o 
 -20   2   3      172.77      150.31     17.58 o 
 -18   2   3      796.99      884.71     28.02 o 
 -16   2   3     3546.92     3328.66     54.68 o 
 -14   2   3      605.39      605.42     18.66 o 
 -12   2   3     2966.75     3046.12     53.31 o 
 -10   2   3     3071.24     3782.07     62.78 o 
  -8   2   3    15482.67    16021.67    315.01 o 
  -6   2   3    30167.64    28483.74    778.30 o 
  -4   2   3    47878.00    45209.13   1173.37 o 
  -2   2   3     6489.93     6463.75    147.12 o 
   0   2   3      198.37      301.00      8.50 o 
   2   2   3     7141.34     7427.10    204.40 o 
   4   2   3       77.83       69.41     12.43 o 
   6   2   3       11.97       13.40      5.26 o 
   8   2   3        5.55        4.92      4.80 o 
  10   2   3     1556.75     1460.19     31.06 o 
  12   2   3      126.66      127.28      8.06 o 
  14   2   3     1965.23     1911.23     22.03 o 
  16   2   3       84.26       75.52      4.15 o 
  18   2   3      915.24      880.05     16.46 o 
  20   2   3      479.64      489.74     11.12 o 
 -21   3   3      155.88      173.99     21.54 o 
 -19   3   3     1990.92     1971.05     46.79 o 
 -17   3   3       23.21       45.40      7.98 o 
 -15   3   3     2825.18     2794.83     34.85 o 
 -13   3   3      179.91      197.17      9.40 o 
 -11   3   3      918.56     1016.99     24.25 o 
  -9   3   3       32.97       53.40      6.20 o 
  -7   3   3     1774.93     1939.82     41.33 o 
  -5   3   3     4228.02     4603.40    105.69 o 
  -3   3   3      542.09      511.28     16.58 o 
  -1   3   3      109.54       99.30      6.01 o 
   1   3   3     2238.68     2251.39     51.56 o 
   3   3   3     2756.26     2580.20     58.25 o 
   5   3   3      635.97      691.79     25.20 o 
   7   3   3     2184.54     2196.36     44.45 o 
   9   3   3     1101.04     1053.48     22.79 o 
  11   3   3      672.71      696.96     27.27 o 
  13   3   3      645.14      586.56     10.54 o 
  15   3   3       11.94       27.31      4.39 o 
  17   3   3      325.04      352.82      8.65 o 
  19   3   3       43.30       30.05      6.63 o 
 -20   4   3      652.25      705.89     25.17 o 
 -18   4   3      382.86      386.88     12.48 o 
 -16   4   3      761.34      720.55     13.33 o 
 -14   4   3       32.30       53.03      4.43 o 
 -12   4   3      562.41      576.35     24.88 o 
 -10   4   3      435.95      495.57     13.90 o 
  -8   4   3     1383.27     1853.11     35.75 o 
  -6   4   3     4903.11     5055.33     99.67 o 
  -4   4   3      101.94      132.33      7.02 o 
  -2   4   3     8371.13     8592.57    163.19 o 
   0   4   3       23.16       26.75      2.79 o 
   2   4   3    64430.89    66133.91   2055.67 o 
   4   4   3     1514.43     1741.35     56.67 o 
   6   4   3      434.46      476.47     20.31 o 
   8   4   3      218.13      341.93    106.76 o 
  10   4   3      340.52      299.86     11.76 o 
  12   4   3     8148.65     7868.81    102.68 o 
  14   4   3      819.83      826.41     14.95 o 
  16   4   3     2840.30     2977.74     45.90 o 
  18   4   3      327.83      355.39      9.01 o 
  20   4   3      333.38      374.14      8.77 o 
 -21   5   3        4.19        8.10      6.56 o 
 -19   5   3     1006.69     1105.49     25.07 o 
 -17   5   3      295.86      282.02      7.79 o 
 -15   5   3     3394.96     3101.26     41.36 o 
 -13   5   3       21.32       20.66      4.52 o 
 -11   5   3      681.78      818.59     21.66 o 
  -9   5   3     4437.13     4191.90     73.60 o 
  -7   5   3     1801.81     2148.05     38.90 o 
  -5   5   3     1436.94     1450.70     54.10 o 
  -3   5   3      206.23      273.31     10.00 o 
  -1   5   3     3649.29     3995.73     78.64 o 
   1   5   3      277.27      452.29     14.11 o 
   3   5   3       18.79       11.16      4.02 o 
   5   5   3     5168.49     5530.39    129.07 o 
   7   5   3     4551.74     4856.96     95.88 o 
   9   5   3     2324.30     2433.62     56.24 o 
  11   5   3      267.41      275.97      7.92 o 
  13   5   3     1437.77     1450.27     51.43 o 
  15   5   3      120.52      105.84      4.38 o 
  17   5   3       60.03       56.27      3.06 o 
  19   5   3       77.39       66.17      2.82 o 
 -20   6   3       74.63       96.34      7.80 o 
 -18   6   3       27.02       23.55      2.92 o 
 -16   6   3       57.39       53.28      4.19 o 
 -14   6   3       53.22       54.50      4.05 o 
 -12   6   3      700.13      674.76     12.87 o 
 -10   6   3      103.02      100.47      8.02 o 
  -8   6   3      570.70      706.72     18.97 o 
  -6   6   3       75.02       86.35      5.12 o 
  -4   6   3      520.83      529.73     14.84 o 
  -2   6   3     2466.71     2842.67     51.07 o 
   0   6   3      165.93      170.94      9.09 o 
   2   6   3      373.19      417.39     10.76 o 
   4   6   3     7515.51     8223.66    157.88 o 
   6   6   3      402.34      431.02     18.03 o 
   8   6   3      713.23      777.86     27.17 o 
  10   6   3      581.74      600.92     24.49 o 
  12   6   3     5907.10     6274.14     97.53 o 
  14   6   3      231.29      245.07      6.53 o 
  16   6   3      312.01      325.76      8.05 o 
  18   6   3       40.55       53.58      3.17 o 
 -19   7   3       26.72       48.62      6.97 o 
 -17   7   3       77.35      105.92      4.15 o 
 -15   7   3      133.10      164.55      5.73 o 
 -13   7   3      843.25      825.91     13.50 o 
 -11   7   3      313.81      283.85      8.40 o 
  -9   7   3      336.71      358.07     17.91 o 
  -7   7   3      348.98      288.04     11.28 o 
  -5   7   3      102.55       71.08      6.19 o 
  -3   7   3     1331.29     1323.59     28.67 o 
  -1   7   3      475.94      495.67     14.74 o 
   1   7   3      687.31      578.18     18.50 o 
   3   7   3     3194.39     3117.49     67.63 o 
   5   7   3     5637.51     5809.30    158.61 o 
   7   7   3     3687.62     3492.31    139.98 o 
   9   7   3     1055.45     1036.75     16.09 o 
  11   7   3     1557.63     1527.60     22.95 o 
  13   7   3      362.84      323.71      7.65 o 
  15   7   3       17.75       16.25      2.90 o 
  17   7   3      587.04      613.64     12.31 o 
 -18   8   3        1.51        2.27      4.63 o 
 -16   8   3      446.43      474.95     11.16 o 
 -14   8   3     1159.71     1089.84     17.87 o 
 -12   8   3       87.91       53.58      4.01 o 
 -10   8   3      886.78      851.53     15.98 o 
  -8   8   3      201.06      186.48     10.49 o 
  -6   8   3      193.49      226.08      9.68 o 
  -4   8   3      318.20      283.44     12.92 o 
  -2   8   3     1871.21     2024.10     45.28 o 
   0   8   3      285.09      273.46     13.60 o 
   2   8   3      414.42      341.62     18.62 o 
   4   8   3     2832.61     2743.68     64.95 o 
   6   8   3     3414.10     3264.61     39.75 o 
   8   8   3      270.45      294.17      6.92 o 
  10   8   3      108.52       99.40      5.80 o 
  12   8   3      554.66      501.01      9.96 o 
  14   8   3      192.27      230.46      5.89 o 
  16   8   3      355.56      365.37      9.26 o 
 -17   9   3        2.01       -0.27      4.45 o 
 -15   9   3      169.85      166.25      7.66 o 
 -13   9   3      207.92      228.14      8.57 o 
 -11   9   3       81.23       76.74      7.01 o 
  -9   9   3     2143.84     2247.31     31.00 o 
  -7   9   3      178.75      171.19      8.28 o 
  -5   9   3       25.94       29.32      6.54 o 
  -3   9   3        1.15        4.22      6.42 o 
  -1   9   3     1309.87     1289.01     28.03 o 
   1   9   3      568.60      530.78     17.56 o 
   3   9   3      180.28      193.69      6.73 o 
   5   9   3     1830.77     1717.62     26.50 o 
   7   9   3      578.63      509.88     12.88 o 
   9   9   3      396.40      390.99      9.24 o 
  11   9   3      352.35      399.54      9.20 o 
  13   9   3      285.89      259.99      6.87 o 
  15   9   3      196.51      207.60      9.18 o 
 -16  10   3      166.47      188.90      8.29 o 
 -14  10   3      363.12      383.54     13.87 o 
 -12  10   3      161.39      163.80     11.17 o 
 -10  10   3      368.16      408.97     12.32 o 
  -8  10   3      859.60      828.81     21.24 o 
  -6  10   3     1921.92     1989.19     39.89 o 
  -4  10   3     2267.17     2127.90     40.93 o 
  -2  10   3      563.60      513.71     14.84 o 
   0  10   3      573.57      550.28     15.11 o 
   2  10   3       24.26       16.69      2.96 o 
   4  10   3     1509.65     1506.25     27.22 o 
   6  10   3      124.62      126.54      5.53 o 
   8  10   3      121.22       88.20      4.26 o 
  10  10   3       12.96       20.58      3.02 o 
  12  10   3        9.33       14.09      2.97 o 
  14  10   3       44.41       47.75      7.35 o 
 -13  11   3       11.03        9.94      3.19 o 
 -11  11   3       43.96       41.86      4.65 o 
  -9  11   3      344.79      336.74     23.20 o 
  -7  11   3        6.25       25.95      4.66 o 
  -5  11   3      204.57      213.02     15.84 o 
  -3  11   3     3072.68     2947.86     60.78 o 
  -1  11   3      862.33      877.29     28.29 o 
   1  11   3      842.29      813.30     24.40 o 
   3  11   3      484.73      494.74     19.17 o 
   5  11   3     1350.68     1407.71     28.72 o 
   7  11   3       49.67       59.10      5.02 o 
   9  11   3      210.91      222.05     11.72 o 
  11  11   3      187.74      188.81      7.79 o 
 -10  12   3        2.90        4.97      3.31 o 
  -8  12   3       89.48       64.62      4.97 o 
  -6  12   3      238.61      202.16      9.94 o 
  -4  12   3      414.00      431.58     14.91 o 
  -2  12   3        0.84       66.28     24.86 o 
   0  12   3       31.11       23.90      3.17 o 
   2  12   3       41.40       42.19      4.57 o 
   4  12   3      288.25      292.82     19.88 o 
   6  12   3        0.10        3.08      3.31 o 
   8  12   3      116.40      140.05      6.63 o 
  10  12   3      178.20      182.27     13.26 o 
  -7  13   3       99.15      134.22      6.63 o 
  -5  13   3      195.37      203.75     12.43 o 
  -3  13   3       66.79       52.21      3.52 o 
  -1  13   3       42.37       39.77      4.97 o 
   1  13   3       97.51      110.86     18.23 o 
   3  13   3      193.58      215.46      7.41 o 
   5  13   3       35.32       53.02      3.14 o 
   7  13   3       40.08       45.78      3.08 o 
 -20   0   4        3.77        1.66     18.23 o 
 -18   0   4      712.11      683.04     47.23 o 
 -16   0   4     1263.66     1245.14     56.80 o 
 -14   0   4     6320.82     7301.01    198.93 o 
 -12   0   4    19884.98    20379.29    537.20 o 
 -10   0   4     6025.96     6000.73    134.68 o 
  -8   0   4    12874.32    12966.44    257.56 o 
  -6   0   4      206.83      217.89     13.86 o 
  -4   0   4      820.62      802.06     24.27 o 
  -2   0   4    56659.37    47462.02   2066.30 o 
   0   0   4     9765.14     9277.86    264.82 o 
   2   0   4   320388.88   158634.06   6306.62 o 
   4   0   4     3113.09     3575.13     86.72 o 
   6   0   4      962.37     1174.64     35.15 o 
   8   0   4     8172.70     7899.25    151.73 o 
  10   0   4      211.96      238.13     13.22 o 
  12   0   4      241.14      281.01     46.32 o 
  14   0   4       14.59       10.92      3.02 o 
  16   0   4       55.45       67.85      6.62 o 
  18   0   4      214.15      164.96      7.70 o 
  20   0   4       64.17       47.74      4.18 o 
 -19   1   4      344.94      313.47     17.90 o 
 -17   1   4     2573.70     2588.28    101.55 o 
 -15   1   4     1613.18     1630.66     37.39 o 
 -13   1   4     4213.11     4354.26     80.37 o 
 -11   1   4      188.95      182.09      7.73 o 
  -9   1   4     5511.82     5618.21     86.67 o 
  -7   1   4    13682.49    13864.17    228.28 o 
  -5   1   4        4.34       18.82      8.30 o 
  -3   1   4    33884.70    31605.31    894.97 o 
  -1   1   4    50793.99    48494.00   1253.01 o 
   1   1   4    81184.13    78802.37   2225.09 o 
   3   1   4    32555.69    31097.65    621.19 o 
   5   1   4     3672.31     3933.56     82.92 o 
   7   1   4        0.68        5.88      3.84 o 
   9   1   4      129.59      152.48      7.61 o 
  11   1   4      491.07      508.35     17.86 o 
  13   1   4      258.52      238.35      4.97 o 
  15   1   4        9.91       19.73      2.42 o 
  17   1   4      668.74      660.73     10.40 o 
  19   1   4      168.49      166.67      5.53 o 
 -22   2   4      379.82      412.60     31.48 o 
 -20   2   4      250.64      286.66     31.48 o 
 -18   2   4        6.50       15.95     10.72 o 
 -16   2   4      938.12      859.96     25.10 o 
 -14   2   4       91.25      103.92      8.47 o 
 -12   2   4        8.13        5.55      5.22 o 
 -10   2   4     4721.59     5303.41     91.87 o 
  -8   2   4      344.20      257.59     11.74 o 
  -6   2   4     1123.08     1091.68     29.47 o 
  -4   2   4     1614.68     1681.97     36.14 o 
  -2   2   4      269.88      317.72      8.87 o 
   0   2   4    53343.53    52230.92   1451.72 o 
   2   2   4    13779.67    14324.53    391.35 o 
   4   2   4    15301.54    15845.41    647.32 o 
   6   2   4     4933.11     4434.86    193.73 o 
   8   2   4        1.37       -1.76      4.15 o 
  10   2   4       36.32       10.27      5.99 o 
  12   2   4      134.70      124.43      9.53 o 
  14   2   4      340.68      305.83      8.02 o 
  16   2   4      328.29      333.53      7.88 o 
  18   2   4       30.55       29.55      3.00 o 
  20   2   4       12.17        9.43      3.88 o 
 -21   3   4       79.14      107.71     16.57 o 
 -19   3   4     1924.94     1723.90     38.41 o 
 -17   3   4      332.00      276.46     21.42 o 
 -15   3   4        1.41       13.00      6.70 o 
 -13   3   4     5721.23     6266.86    100.81 o 
 -11   3   4     1432.66     1366.41     27.47 o 
  -9   3   4    13395.08    13303.84    253.32 o 
  -7   3   4    19861.33    21568.45    407.71 o 
  -5   3   4     5458.20     5307.24    102.18 o 
  -3   3   4    18552.07    17781.68    605.72 o 
  -1   3   4     8107.91     8455.99    476.39 o 
   1   3   4    97808.07    99366.77   3509.93 o 
   3   3   4    15502.28    16252.53    444.57 o 
   5   3   4     8381.22     9427.33    384.58 o 
   7   3   4      339.11      276.03     11.22 o 
   9   3   4       34.95       62.05      7.14 o 
  11   3   4      148.50      188.19     11.59 o 
  13   3   4     2722.08     2551.82     30.42 o 
  15   3   4        5.99       10.01      2.99 o 
  17   3   4     1124.85     1120.47     18.40 o 
  19   3   4       53.94       75.70      4.32 o 
 -22   4   4        4.40        2.21      8.73 o 
 -20   4   4      404.57      442.53     16.56 o 
 -18   4   4        8.20       12.66      9.67 o 
 -16   4   4      342.45      310.64     13.26 o 
 -14   4   4       99.58       78.47     13.26 o 
 -12   4   4      534.68      611.89     25.64 o 
 -10   4   4      967.85     1058.65     24.65 o 
  -8   4   4     2235.16     2739.03     51.56 o 
  -6   4   4     5009.44     5287.12    105.18 o 
  -4   4   4      630.88      592.39     15.63 o 
  -2   4   4     7014.67     7362.56    177.46 o 
   0   4   4      274.65      256.23      9.59 o 
   2   4   4    10558.23    11602.60    403.96 o 
   4   4   4     8726.61     9959.36    232.62 o 
   6   4   4     1128.98     1254.43     27.84 o 
   8   4   4      482.45      504.10     21.29 o 
  10   4   4        3.82        5.39      7.51 o 
  12   4   4      933.90      845.46     17.69 o 
  14   4   4      140.69      127.21      6.35 o 
  16   4   4      577.06      585.40     18.44 o 
  18   4   4      996.92     1144.80     18.63 o 
 -21   5   4        2.73        4.70      6.56 o 
 -19   5   4      645.87      631.69     18.58 o 
 -17   5   4      121.87      111.81      8.53 o 
 -15   5   4      126.93      114.09      7.96 o 
 -13   5   4     1923.18     1809.10     30.58 o 
 -11   5   4      959.72      910.25     34.68 o 
  -9   5   4      811.35      822.72     22.46 o 
  -7   5   4      491.30      501.42     15.97 o 
  -5   5   4      242.47      249.58     11.33 o 
  -3   5   4      891.20      956.62     19.53 o 
  -1   5   4     5006.10     5419.19    105.44 o 
   1   5   4      275.54      313.72     14.19 o 
   3   5   4     2044.79     2540.12     52.31 o 
   5   5   4      719.86      770.07     21.15 o 
   7   5   4        3.21       16.52      7.37 o 
   9   5   4       79.08      106.60      8.35 o 
  11   5   4     6975.41     6802.62     83.34 o 
  13   5   4      378.91      382.58      9.05 o 
  15   5   4       52.63       59.27      3.10 o 
  17   5   4       50.65       57.38      4.62 o 
  19   5   4      190.26      202.96      5.12 o 
 -20   6   4      325.83      312.83     10.44 o 
 -18   6   4       97.22      116.76      9.17 o 
 -16   6   4       31.34       23.63      3.72 o 
 -14   6   4      222.74      231.38      6.89 o 
 -12   6   4     1993.81     1988.65     27.52 o 
 -10   6   4      618.59      596.58     19.52 o 
  -8   6   4     1013.63      802.56     21.28 o 
  -6   6   4      123.29       90.17      6.08 o 
  -4   6   4      387.34      498.78     14.97 o 
  -2   6   4      160.18      140.31      9.83 o 
   0   6   4     2073.88     2143.15     49.54 o 
   2   6   4      569.77      418.57     13.32 o 
   4   6   4      606.75      685.74     21.61 o 
   6   6   4     1026.02     1024.45     29.36 o 
   8   6   4     1241.99     1187.74     33.39 o 
  10   6   4     1102.84     1118.55     18.40 o 
  12   6   4     1854.65     1742.88     29.46 o 
  14   6   4      115.51      109.43      4.21 o 
  16   6   4      563.29      579.71     11.36 o 
  18   6   4      341.86      405.45      8.05 o 
 -19   7   4      120.08      117.06      8.43 o 
 -17   7   4      170.12      192.54      8.23 o 
 -15   7   4       78.13       63.75      4.02 o 
 -13   7   4      167.32      199.35      8.52 o 
 -11   7   4       12.13       10.93      2.88 o 
  -9   7   4     4392.67     4469.07     78.31 o 
  -7   7   4     3617.15     3849.59     72.15 o 
  -5   7   4     2239.30     2221.70     39.07 o 
  -3   7   4    15949.68    17093.86    289.81 o 
  -1   7   4      797.26      847.79     23.86 o 
   1   7   4      180.77      172.04      9.11 o 
   3   7   4        1.27        2.66      5.58 o 
   5   7   4       71.50       80.77      9.13 o 
   7   7   4      998.61     1006.53     37.97 o 
   9   7   4      179.69      169.98      6.05 o 
  11   7   4      141.26      149.09      5.01 o 
  13   7   4     1764.85     1831.61     30.84 o 
  15   7   4       43.08       32.49      2.87 o 
  17   7   4       12.16       11.26      2.42 o 
 -18   8   4      140.57      142.10      8.24 o 
 -16   8   4      252.80      288.89     10.50 o 
 -14   8   4      400.02      395.24     10.23 o 
 -12   8   4      717.83      784.92     15.60 o 
 -10   8   4     2261.52     2261.75     30.31 o 
  -8   8   4     2163.54     2048.50     26.76 o 
  -6   8   4      102.92      116.34      9.32 o 
  -4   8   4     1665.37     1660.75     37.50 o 
  -2   8   4     6402.69     6592.79    152.60 o 
   0   8   4       21.43       18.60      7.29 o 
   2   8   4      264.14      299.02     12.42 o 
   4   8   4       16.21       20.58     11.08 o 
   6   8   4       56.15       56.69      5.28 o 
   8   8   4      207.36      171.83      5.96 o 
  10   8   4      165.18      155.57      6.87 o 
  12   8   4     1395.70     1481.86     23.77 o 
  14   8   4      148.48      168.33      8.61 o 
  16   8   4        1.13        5.12      6.36 o 
 -17   9   4       75.76       79.36      7.07 o 
 -15   9   4      441.20      434.92     10.47 o 
 -13   9   4     1148.35     1196.14     20.79 o 
 -11   9   4      748.60      755.13     16.50 o 
  -9   9   4      444.46      398.97      9.83 o 
  -7   9   4     5473.13     5243.15     72.94 o 
  -5   9   4       13.93       11.51      3.80 o 
  -3   9   4       23.05       45.88      4.86 o 
  -1   9   4      182.74      185.70     10.93 o 
   1   9   4     1335.58     1224.81     30.26 o 
   3   9   4       25.07       20.47      2.90 o 
   5   9   4        5.92       16.70      5.98 o 
   7   9   4       52.21       60.87      4.18 o 
   9   9   4      416.27      417.08     10.49 o 
  11   9   4     2605.37     2648.20     41.09 o 
  13   9   4       76.53       95.38      4.25 o 
  15   9   4       30.63       35.00      6.30 o 
 -16  10   4      308.25      294.95     11.60 o 
 -14  10   4        7.39       -2.78      3.14 o 
 -12  10   4      142.72      140.17      7.12 o 
 -10  10   4     1261.30     1345.04     39.73 o 
  -8  10   4     3873.83     3900.56     82.19 o 
  -6  10   4      202.50      204.95      8.41 o 
  -4  10   4      696.95      715.20     16.02 o 
  -2  10   4        1.03        4.28      2.98 o 
   0  10   4        0.82       -1.01      3.11 o 
   2  10   4      931.01      825.06     21.96 o 
   4  10   4      262.31      272.50      8.63 o 
   6  10   4      122.67      113.40      5.21 o 
   8  10   4       11.97       10.57      2.95 o 
  10  10   4      139.56      157.42      7.89 o 
  12  10   4      214.96      231.09     11.27 o 
  14  10   4       60.53       99.99     11.60 o 
 -13  11   4       20.69       21.54      3.31 o 
 -11  11   4        2.97       -3.31      3.31 o 
  -9  11   4     1409.43     1385.27     48.05 o 
  -7  11   4        0.29        6.34      4.86 o 
  -5  11   4        0.72       -3.55      3.27 o 
  -3  11   4      114.58      104.78      6.94 o 
  -1  11   4     1617.83     1619.42     34.68 o 
   1  11   4       21.01       32.05      4.03 o 
   3  11   4      254.31      274.70      8.06 o 
   5  11   4      133.38      129.51      5.41 o 
   7  11   4        0.12        2.98      5.00 o 
   9  11   4       32.77       26.52      3.91 o 
  11  11   4       80.63       94.09     11.60 o 
 -12  12   4        5.88        6.63      3.31 o 
 -10  12   4        1.00       -6.63      3.31 o 
  -6  12   4      172.71      153.28      5.86 o 
  -4  12   4       21.89        8.29      3.31 o 
  -2  12   4      308.86      327.67     11.03 o 
   0  12   4      536.79      499.69     15.02 o 
   2  12   4      191.53      241.37      8.73 o 
   4  12   4      595.06      597.12     31.38 o 
   6  12   4       72.69       70.41      4.00 o 
   8  12   4        0.82       -0.34      3.99 o 
  -7  13   4      361.99      343.93      9.91 o 
  -5  13   4       11.89       14.32      3.31 o 
  -3  13   4        0.18       -6.63      3.31 o 
  -1  13   4      199.55      142.50      6.63 o 
   1  13   4       34.01       37.99      7.46 o 
   3  13   4       98.45      117.02      5.93 o 
   5  13   4      696.59      769.00     19.88 o 
 -19   1   5        1.31        4.14     10.72 o 
 -17   1   5       93.66       90.83     16.33 o 
 -15   1   5       20.37       16.69      9.21 o 
 -13   1   5     1983.00     2009.60     35.69 o 
 -11   1   5     3423.45     3388.77     55.17 o 
  -9   1   5    10235.44    11158.59    156.49 o 
  -7   1   5     3551.30     3687.98     56.42 o 
  -5   1   5      204.23      225.16      7.57 o 
  -3   1   5     1413.75     1153.29     30.69 o 
  -1   1   5      542.94      554.00     17.46 o 
   1   1   5      913.67      965.90     23.88 o 
   3   1   5     3248.76     3070.09     57.79 o 
   5   1   5      741.18      926.10     72.36 o 
   7   1   5      454.24      451.14     12.55 o 
   9   1   5        5.98        8.69      5.43 o 
  11   1   5     5804.00     5909.75     96.22 o 
  13   1   5      692.53      694.09     10.64 o 
  15   1   5        1.52        4.68      2.18 o 
  17   1   5       90.82       66.96      3.94 o 
  19   1   5      136.85      149.03      3.94 o 
 -20   2   5      272.60      284.80     21.44 o 
 -18   2   5      654.99      520.73     30.75 o 
 -16   2   5     1483.49     1536.15     49.62 o 
 -14   2   5     2983.28     2930.71     50.90 o 
 -12   2   5      336.82      281.02     11.06 o 
 -10   2   5     2823.75     2820.90     46.89 o 
  -8   2   5    12729.05    13586.35    219.67 o 
  -6   2   5      880.03     1026.94     29.05 o 
  -4   2   5    10820.37    10783.97    214.42 o 
  -2   2   5    17210.92    17177.72    386.73 o 
   0   2   5     2392.97     2500.60     55.01 o 
   2   2   5     7228.18     7778.12    182.17 o 
   4   2   5     2510.23     2767.40     65.73 o 
   6   2   5       43.98       80.37      6.46 o 
   8   2   5     1713.78     1597.97     31.16 o 
  10   2   5      990.32      920.90     21.42 o 
  12   2   5     1094.90      981.82     14.75 o 
  14   2   5     2023.01     1986.14     23.13 o 
  16   2   5        0.67        4.03      2.18 o 
  18   2   5     1054.08     1130.95     24.95 o 
  20   2   5      232.34      242.70      6.92 o 
 -19   3   5      251.33      195.55     15.10 o 
 -17   3   5     1541.82     1410.79     35.27 o 
 -15   3   5      100.59       98.64     11.04 o 
 -13   3   5       27.44       39.33      6.72 o 
 -11   3   5     1466.89     1618.75     30.12 o 
  -9   3   5     7944.56     8651.88    174.09 o 
  -7   3   5      307.96      306.09     15.31 o 
  -5   3   5      604.16      718.16     30.14 o 
  -3   3   5     2558.04     2657.78     66.97 o 
  -1   3   5      215.76      287.00      9.32 o 
   1   3   5      965.04     1195.75     39.30 o 
   3   3   5    14315.81    14627.11    688.03 o 
   5   3   5     1178.31     1166.18     29.32 o 
   7   3   5      767.79      770.26     19.91 o 
   9   3   5      590.52      594.24     17.38 o 
  11   3   5     1936.03     1828.70     34.04 o 
  13   3   5      811.88      781.91     13.84 o 
  15   3   5     2671.25     2675.46     45.87 o 
  17   3   5      191.23      195.10      6.09 o 
  19   3   5       54.93       74.26      5.14 o 
 -22   4   5      391.93      442.05     18.75 o 
 -20   4   5       10.48        2.13      9.47 o 
 -18   4   5       13.77       19.72      9.52 o 
 -16   4   5      788.88      803.47     27.80 o 
 -14   4   5     3174.07     3261.97     57.39 o 
 -12   4   5     8428.35     8809.03    150.90 o 
 -10   4   5     1447.25     1242.53     30.83 o 
  -8   4   5     7879.28     8507.20    146.11 o 
  -6   4   5      166.88      137.83      9.07 o 
  -4   4   5     5988.68     6072.06    117.11 o 
  -2   4   5     5981.41     5615.80     96.72 o 
   0   4   5     2575.05     2528.97     56.55 o 
   2   4   5     1821.54     1867.87     52.14 o 
   4   4   5    11136.57    12127.84    271.95 o 
   6   4   5      179.42      239.48     11.52 o 
   8   4   5      639.01      527.48     18.94 o 
  10   4   5       30.62       22.90      6.97 o 
  12   4   5      334.76      299.64      7.40 o 
  14   4   5      266.70      263.03      8.19 o 
  16   4   5      314.83      295.94     10.17 o 
  18   4   5       38.18       47.95      4.83 o 
 -21   5   5      122.73      117.69      8.78 o 
 -19   5   5       58.38       68.79      9.98 o 
 -17   5   5      542.29      534.07     17.40 o 
 -15   5   5      756.71      690.67     17.12 o 
 -13   5   5     5738.90     5649.90     84.95 o 
 -11   5   5     2088.75     2236.74     51.01 o 
  -9   5   5     3604.97     3973.29     87.96 o 
  -7   5   5      575.65      847.75     28.27 o 
  -5   5   5        1.81       15.74      5.03 o 
  -3   5   5    17336.12    17446.53    331.40 o 
  -1   5   5    11740.63    12689.20    220.30 o 
   1   5   5     3714.33     4363.99    146.07 o 
   3   5   5        8.25        1.66      5.05 o 
   5   5   5     5201.08     5372.12    123.23 o 
   7   5   5     6109.48     6456.87    128.50 o 
   9   5   5     5163.94     5071.06    101.46 o 
  11   5   5       44.37       36.23      3.61 o 
  13   5   5      261.57      248.08      7.52 o 
  15   5   5      162.94      189.41      6.02 o 
  17   5   5      106.84      141.75      4.74 o 
 -20   6   5       81.58      104.37      7.87 o 
 -18   6   5      285.31      269.55     14.27 o 
 -16   6   5      226.69      269.41     13.46 o 
 -14   6   5       23.83       14.27      6.94 o 
 -12   6   5      416.30      455.71     12.18 o 
 -10   6   5        0.22        4.46      6.45 o 
  -8   6   5      618.13      720.40     29.70 o 
  -6   6   5      310.39      300.90      9.10 o 
  -4   6   5     1379.96     1418.53     28.37 o 
  -2   6   5      161.59      161.87      8.10 o 
   0   6   5    11964.85    13526.68    291.40 o 
   2   6   5      536.83      519.22     18.57 o 
   4   6   5     2673.10     2975.39     69.53 o 
   6   6   5      271.89      264.87     20.25 o 
   8   6   5        1.06        0.84      8.43 o 
  10   6   5      296.69      299.83      8.91 o 
  12   6   5       29.15       30.65      3.71 o 
  14   6   5       54.76       37.73      4.08 o 
  16   6   5      428.58      482.00     10.25 o 
  18   6   5       35.17       42.50      4.85 o 
 -19   7   5        2.34        0.28      6.21 o 
 -17   7   5      160.77      197.10      9.54 o 
 -15   7   5      883.12      896.62     21.46 o 
 -13   7   5     5456.41     5395.91     63.62 o 
 -11   7   5     2283.36     2313.29     35.63 o 
  -9   7   5      420.29      387.90     13.48 o 
  -7   7   5      171.44      139.15      8.91 o 
  -5   7   5      266.44      260.88     12.10 o 
  -3   7   5     1419.56     1530.04     34.29 o 
  -1   7   5      236.75      209.65     16.98 o 
   1   7   5     5252.68     5313.44    119.31 o 
   3   7   5      100.87      167.14     13.63 o 
   5   7   5       19.49       15.93      7.72 o 
   7   7   5      720.11      671.89     21.62 o 
   9   7   5       10.59       14.48      3.55 o 
  11   7   5      917.98      937.00     15.89 o 
  13   7   5        5.07        4.00      1.59 o 
  15   7   5       25.90       34.80      5.63 o 
  17   7   5       11.37       16.37      3.41 o 
 -18   8   5       33.57       28.77      6.14 o 
 -16   8   5      825.21      877.79     30.14 o 
 -14   8   5     1020.49     1031.24     18.14 o 
 -12   8   5      635.48      623.45     16.40 o 
 -10   8   5      571.97      572.08     15.70 o 
  -8   8   5      287.11      308.24      8.13 o 
  -6   8   5      231.88      211.79     11.99 o 
  -4   8   5     6203.06     6375.10    140.88 o 
  -2   8   5     2950.72     3055.81     72.03 o 
   0   8   5     1350.15     1236.73     36.23 o 
   2   8   5       43.98       42.76      6.24 o 
   4   8   5      327.04      322.32     16.59 o 
   6   8   5       53.99       48.57      2.58 o 
   8   8   5       38.77       50.95      2.92 o 
  10   8   5      369.55      369.93      8.23 o 
  12   8   5        0.91        4.89      4.31 o 
  14   8   5      129.88      159.20     14.87 o 
  16   8   5       47.50       40.86      6.51 o 
 -17   9   5      217.26      218.27     15.10 o 
 -15   9   5       67.02       77.67      6.65 o 
 -13   9   5     1400.24     1350.95     44.27 o 
 -11   9   5        0.07       15.59      6.10 o 
  -9   9   5       17.81       11.06      6.51 o 
  -7   9   5       61.07       65.81      7.65 o 
  -5   9   5      918.56      886.71     16.61 o 
  -3   9   5      247.75      225.25      9.28 o 
  -1   9   5       64.59       59.66      4.06 o 
   1   9   5     1202.82     1175.03     22.60 o 
   3   9   5      776.80      784.34     17.33 o 
   5   9   5       86.59       76.65      4.10 o 
   7   9   5       35.59       42.71      3.02 o 
   9   9   5      715.62      645.23     14.02 o 
  11   9   5       70.23       83.58     11.32 o 
  13   9   5      120.46      106.98      9.24 o 
  15   9   5      334.41      328.11     11.21 o 
 -16  10   5       33.43       46.40      3.31 o 
 -14  10   5      341.08      345.86     12.54 o 
 -12  10   5      480.34      489.44     17.93 o 
 -10  10   5       25.30       36.51     12.12 o 
  -8  10   5      113.99       94.45     28.17 o 
  -6  10   5     1725.85     1585.62     43.83 o 
  -4  10   5        8.81        6.19      4.31 o 
  -2  10   5      180.99      175.34      6.10 o 
   0  10   5     1153.73     1077.02     21.58 o 
   2  10   5      464.46      464.62     11.84 o 
   4  10   5       60.15       72.95      4.25 o 
   6  10   5       11.95       15.05      2.95 o 
   8  10   5      283.83      283.56     14.56 o 
  10  10   5      234.07      253.72      7.47 o 
  12  10   5      123.52      149.29      8.48 o 
 -13  11   5      353.99      357.92     14.91 o 
 -11  11   5       73.42       66.28      6.63 o 
  -9  11   5       36.35       26.51      4.97 o 
  -7  11   5     1037.16     1053.72     32.61 o 
  -5  11   5     1670.57     1650.36    122.62 o 
  -3  11   5      144.27      155.89      6.86 o 
  -1  11   5      559.08      555.12     12.76 o 
   1  11   5     1422.91     1500.96     27.62 o 
   3  11   5       25.15       15.36      3.48 o 
   5  11   5       58.50       80.81      4.14 o 
   7  11   5      301.44      356.74      9.96 o 
   9  11   5       41.53       68.10      8.20 o 
  11  11   5       49.93       51.42      7.03 o 
 -12  12   5       71.26       64.62      4.97 o 
 -10  12   5      108.60       86.17      6.63 o 
  -8  12   5       14.75       12.26      6.63 o 
  -6  12   5      151.18      145.82      8.29 o 
  -4  12   5        3.23       -1.66      3.31 o 
  -2  12   5       73.28       49.01      4.57 o 
   0  12   5       18.54       17.54      3.31 o 
   2  12   5      497.88      515.64     17.89 o 
   4  12   5      107.45      136.44      8.46 o 
   6  12   5      309.42      396.67     12.35 o 
   8  12   5       64.27       81.19      6.74 o 
  -7  13   5       17.97       26.35      4.14 o 
  -5  13   5        0.21       23.20      3.31 o 
  -3  13   5       81.12       86.17      4.97 o 
  -1  13   5       22.37       13.26      3.31 o 
   1  13   5        7.93        9.47      4.97 o 
   3  13   5        0.43        7.57      3.31 o 
   5  13   5       11.68       11.60      8.29 o 
 -20   0   6      449.14      454.02     28.17 o 
 -18   0   6    11292.38    10412.71    387.74 o 
 -16   0   6       31.59       38.35     11.93 o 
 -14   0   6      707.80      624.20     64.62 o 
 -12   0   6     2623.23     2265.34     46.56 o 
 -10   0   6     3400.37     3114.52     65.28 o 
  -8   0   6      205.52      235.69      8.85 o 
  -4   0   6     9656.82     9486.44    420.88 o 
  -2   0   6      124.03       84.51      8.29 o 
   0   0   6    37046.96    35535.20    817.59 o 
   2   0   6    12258.78    13495.47    313.36 o 
   4   0   6     3987.83     4578.08    110.04 o 
   6   0   6     9282.10     9460.27    257.91 o 
   8   0   6     2133.26     1953.60     48.35 o 
  10   0   6     1112.56     1080.08     36.07 o 
  12   0   6     2017.22     1866.28     28.94 o 
  14   0   6     3927.83     3769.12     57.19 o 
  16   0   6      527.68      611.72     15.88 o 
  18   0   6     1255.72     1214.50     24.37 o 
 -19   1   6       59.14       50.54     12.36 o 
 -17   1   6     6947.13     6979.41    159.80 o 
 -15   1   6      344.63      327.10     23.20 o 
 -13   1   6        9.71       27.10      6.31 o 
 -11   1   6      455.20      517.35     29.08 o 
  -9   1   6       75.47       76.49      4.20 o 
  -7   1   6      149.05      166.33      5.46 o 
  -5   1   6     8914.09     8503.26    215.01 o 
  -3   1   6       24.09       51.25      7.00 o 
  -1   1   6    10916.32    10758.89    219.76 o 
   1   1   6     9068.12     9769.71    200.46 o 
   3   1   6    10881.25    10423.55    191.27 o 
   5   1   6     8676.88     9187.00    210.26 o 
   7   1   6     6947.32     7213.07    123.79 o 
   9   1   6        1.33       11.68      5.76 o 
  11   1   6     1423.10     1442.37     32.09 o 
  13   1   6       70.51       63.93      3.61 o 
  15   1   6       21.17       19.09      3.59 o 
  17   1   6      325.67      333.39      6.18 o 
  19   1   6      292.28      314.62      5.64 o 
 -22   2   6       31.71       46.40     14.91 o 
 -20   2   6      231.95      199.85     14.37 o 
 -18   2   6      357.57      335.02     21.84 o 
 -16   2   6      206.24      164.82     15.25 o 
 -14   2   6       34.29       41.35      7.52 o 
 -12   2   6      143.52      102.60      7.50 o 
 -10   2   6     3899.55     4538.94     72.27 o 
  -8   2   6     7006.52     7524.13    124.10 o 
  -6   2   6    16494.38    16622.87    300.38 o 
  -4   2   6     2022.06     2027.58     61.89 o 
  -2   2   6     6189.80     6116.15    120.84 o 
   0   2   6    20635.62    21766.19    502.60 o 
   2   2   6       26.39       39.02      5.05 o 
   4   2   6    18006.89    18232.41    745.73 o 
   6   2   6      203.20      286.94      9.35 o 
   8   2   6      466.29      508.39     16.43 o 
  10   2   6      108.40      113.71      9.06 o 
  12   2   6      573.33      568.90      8.72 o 
  14   2   6       46.40       30.81      3.39 o 
  16   2   6      392.17      403.47      7.31 o 
  18   2   6       12.99       12.82      2.46 o 
 -21   3   6      306.50      370.85     47.23 o 
 -19   3   6       20.10       22.80     11.06 o 
 -17   3   6     2106.84     2076.85     48.80 o 
 -15   3   6      865.95      880.75     26.35 o 
 -13   3   6     3998.54     4123.85     85.31 o 
 -11   3   6     1028.80     1063.37     25.50 o 
  -9   3   6     9283.88    10713.29    170.17 o 
  -7   3   6      200.54      260.45     10.84 o 
  -5   3   6    33483.89    34562.94    597.99 o 
  -3   3   6     6270.91     5672.77    113.58 o 
  -1   3   6     5801.35     5802.08    129.89 o 
   1   3   6       49.11       52.15     17.40 o 
   3   3   6     8603.11     9141.01    439.57 o 
   5   3   6      380.58      353.06     12.42 o 
   7   3   6     4214.41     4018.69     71.38 o 
   9   3   6     1390.20     1280.42     28.81 o 
  11   3   6     2913.29     2748.85     37.92 o 
  13   3   6     3045.18     3014.78     32.74 o 
  15   3   6     1766.95     1798.10     23.45 o 
  17   3   6      235.28      274.29     10.20 o 
  19   3   6      136.95      130.43      4.15 o 
 -22   4   6       24.99       40.78     10.31 o 
 -20   4   6      559.08      486.12     19.82 o 
 -18   4   6        1.52       -0.94      8.62 o 
 -16   4   6     2324.55     2115.48     63.86 o 
 -14   4   6     2816.26     2692.30     49.32 o 
 -12   4   6     6180.53     6560.21    113.40 o 
 -10   4   6      606.58      887.72     22.66 o 
  -8   4   6     1190.86     1292.23     36.42 o 
  -6   4   6      106.75      100.53     16.02 o 
  -4   4   6        2.97        4.33      3.66 o 
  -2   4   6      824.98      949.30     19.18 o 
   0   4   6     6936.28     7305.08    207.60 o 
   2   4   6      365.24      430.48     16.33 o 
   4   4   6     2553.50     2557.45     59.82 o 
   6   4   6      794.09      836.93     28.87 o 
   8   4   6      807.37      772.50     18.09 o 
  10   4   6        6.28        5.93      6.83 o 
  12   4   6      849.91      768.04     13.58 o 
  14   4   6      166.20      165.93      5.27 o 
  16   4   6      114.46       97.37      4.51 o 
  18   4   6        5.89        7.22      2.19 o 
 -21   5   6        0.19        3.35      7.17 o 
 -19   5   6        1.72        1.10     10.35 o 
 -17   5   6      108.97       67.17      9.06 o 
 -15   5   6       18.45        5.25      8.10 o 
 -13   5   6      125.19      140.47     11.32 o 
 -11   5   6        5.39        2.54      6.20 o 
  -9   5   6      205.53      236.46     10.25 o 
  -7   5   6      331.98      416.30     13.38 o 
  -5   5   6        2.24        4.39      4.57 o 
  -3   5   6     8634.68     8609.43    186.66 o 
  -1   5   6      902.24     1003.61     22.02 o 
   1   5   6    16431.14    18773.51    358.17 o 
   3   5   6     2962.85     3768.56    111.58 o 
   5   5   6     3007.83     2861.31     68.80 o 
   7   5   6        9.45       -0.69      6.45 o 
   9   5   6      585.31      544.26     20.79 o 
  11   5   6      485.57      446.47      9.67 o 
  13   5   6       36.21       43.90      4.11 o 
  15   5   6      240.52      234.75     16.02 o 
  17   5   6      321.29      396.72      9.09 o 
 -20   6   6        5.88        7.20      7.02 o 
 -18   6   6       33.95       52.71      7.87 o 
 -16   6   6       13.69       19.68      7.95 o 
 -14   6   6     1876.30     1690.33     38.00 o 
 -12   6   6     1166.85     1193.52     25.46 o 
 -10   6   6      623.23      649.54     18.25 o 
  -8   6   6     1888.58     2094.70     41.62 o 
  -6   6   6     1536.70     1453.42     31.05 o 
  -4   6   6     1441.64     1441.06     41.48 o 
  -2   6   6     3250.40     3111.25     55.73 o 
   0   6   6       60.08       83.81     10.52 o 
   2   6   6     3323.64     3661.85     83.95 o 
   4   6   6     1540.80     1760.32     46.00 o 
   6   6   6     1311.80     1247.78     32.44 o 
   8   6   6     2018.01     2035.73     34.82 o 
  10   6   6        9.43       11.96      2.81 o 
  12   6   6      342.59      359.70     11.26 o 
  14   6   6      677.05      750.59     13.09 o 
  16   6   6        0.63       -3.29      2.73 o 
 -19   7   6      156.84      167.89      8.57 o 
 -17   7   6        0.32        5.41      7.65 o 
 -15   7   6      575.65      513.53     14.39 o 
 -13   7   6     2438.58     2233.30     45.53 o 
 -11   7   6      298.49      285.42     16.67 o 
  -9   7   6        3.01        6.18      5.55 o 
  -7   7   6     1215.26     1216.93     33.21 o 
  -5   7   6     1944.58     1857.71     38.77 o 
  -3   7   6      389.05      413.79     14.68 o 
  -1   7   6      960.44      894.19     33.45 o 
   1   7   6     5560.35     5861.18    133.08 o 
   3   7   6      159.36      143.75     16.70 o 
   5   7   6      918.50      857.50     32.22 o 
   7   7   6     1353.41     1381.67     21.69 o 
   9   7   6       65.77       44.87      2.81 o 
  11   7   6       43.19       38.51      2.84 o 
  13   7   6      489.24      481.78     10.30 o 
  15   7   6      124.58      134.38      4.53 o 
 -18   8   6        1.23        3.74      5.51 o 
 -16   8   6       64.22       90.92     10.35 o 
 -14   8   6     1365.42     1402.77     30.37 o 
 -12   8   6     1377.01     1292.66     47.54 o 
 -10   8   6      524.53      519.40     14.83 o 
  -8   8   6     5482.69     5431.95     81.64 o 
  -6   8   6     4706.37     4753.10     72.97 o 
  -4   8   6      104.80       97.86     10.00 o 
  -2   8   6     1865.02     1768.19     48.41 o 
   0   8   6      592.53      525.54     18.35 o 
   2   8   6       97.02       76.55      8.62 o 
   4   8   6       22.35       12.16      3.11 o 
   6   8   6       88.13      114.50      6.84 o 
   8   8   6        6.45        7.94      1.73 o 
  10   8   6      490.01      506.96     10.08 o 
  12   8   6      232.71      206.38      8.42 o 
  14   8   6        4.23        3.48      1.62 o 
 -17   9   6      193.91      255.79     30.65 o 
 -15   9   6        9.18        8.13     10.66 o 
 -13   9   6     1099.58     1129.65     29.90 o 
 -11   9   6       76.64       90.31      9.81 o 
  -9   9   6      286.96      207.42     21.46 o 
  -7   9   6    10211.29    10036.80    182.80 o 
  -5   9   6     1294.17     1262.02     23.41 o 
  -3   9   6     1945.40     1806.12     28.37 o 
  -1   9   6        4.40        5.44      2.93 o 
   1   9   6     1145.22     1216.12     21.72 o 
   3   9   6        6.84        7.21      2.96 o 
   5   9   6      506.32      495.84     11.45 o 
   7   9   6      545.83      541.22     13.15 o 
   9   9   6       18.26       13.60      3.85 o 
  11   9   6        0.37        9.16      8.02 o 
  13   9   6       17.95       35.16      6.51 o 
 -16  10   6       11.45       14.91      3.31 o 
 -14  10   6       84.29      102.32      6.33 o 
 -12  10   6       53.32       32.29      6.33 o 
 -10  10   6      929.24      811.94     64.62 o 
  -8  10   6      715.36      770.55     22.99 o 
  -6  10   6       35.71       47.54      5.31 o 
  -4  10   6      266.57      280.24     16.26 o 
  -2  10   6        4.35        8.99      2.95 o 
   0  10   6        0.68       -4.28      3.11 o 
   2  10   6        0.01       -0.34      2.97 o 
   4  10   6      263.34      271.12      8.06 o 
   6  10   6      694.08      618.78     18.30 o 
   8  10   6       25.32       14.08      4.89 o 
  10  10   6       77.36      108.31      8.06 o 
  12  10   6       21.30       25.03     10.98 o 
 -13  11   6      703.67      757.26     26.51 o 
 -11  11   6       57.98       66.28      6.63 o 
  -9  11   6        0.05       -9.94      4.97 o 
  -7  11   6       45.82       61.73      6.37 o 
  -5  11   6        9.72       19.31      7.46 o 
  -3  11   6       91.32       64.39      4.14 o 
  -1  11   6      379.17      411.86     17.22 o 
   1  11   6        8.23        3.02      2.95 o 
   3  11   6       15.02       20.39      2.99 o 
   5  11   6     1534.99     1435.66     25.57 o 
   7  11   6       76.73       63.62      5.31 o 
   9  11   6      155.62      180.95      9.91 o 
  11  11   6       27.58       27.06      5.51 o 
 -10  12   6       15.77       18.23      3.31 o 
  -8  12   6      315.15      314.83     14.91 o 
  -6  12   6      331.80      294.95     13.26 o 
  -4  12   6        1.12       14.91      3.31 o 
  -2  12   6       58.96       28.32      3.19 o 
   0  12   6       66.78       59.43      4.57 o 
   2  12   6      164.26      109.21     12.92 o 
   4  12   6      587.96      687.24     28.80 o 
   6  12   6       11.06       12.43      5.86 o 
   8  12   6      186.94      200.28      8.73 o 
  -7  13   6      109.82      104.39      6.63 o 
  -5  13   6       40.78       41.43      4.97 o 
  -3  13   6       67.81       51.37      4.97 o 
  -1  13   6        2.12        1.66      3.31 o 
   1  13   6        1.04       -2.21      8.29 o 
   3  13   6        2.59        4.97      1.62 o 
 -23   1   7       12.63        0.00     13.26 o 
 -19   1   7      203.96      135.01     13.33 o 
 -17   1   7      890.70      847.31     26.39 o 
 -15   1   7     4300.50     4114.48     97.82 o 
 -13   1   7       57.34       42.22      6.96 o 
 -11   1   7    10216.38    10933.80    208.12 o 
  -9   1   7     5684.34     5632.65     94.09 o 
  -7   1   7     4741.38     4633.07     97.47 o 
  -5   1   7      912.15      890.77     33.92 o 
  -3   1   7    30939.69    31000.42    995.04 o 
  -1   1   7      159.96      173.39      7.59 o 
   1   1   7      621.35      696.78     28.46 o 
   3   1   7    17123.40    17326.23    285.45 o 
   5   1   7     5248.20     5098.32     89.16 o 
   7   1   7      436.64      405.11     13.33 o 
   9   1   7     1190.72     1133.52     25.21 o 
  11   1   7       29.79       26.59      2.67 o 
  13   1   7      102.35      113.63      3.84 o 
  15   1   7     1138.44     1093.19     14.75 o 
  17   1   7      241.57      260.90      6.89 o 
  19   1   7      385.25      360.60      5.94 o 
 -22   2   7       41.50       51.37     13.26 o 
 -20   2   7        9.09       12.57     11.40 o 
 -18   2   7     1621.21     1767.54     44.12 o 
 -16   2   7      502.38      467.66     18.94 o 
 -14   2   7     7214.71     7127.95    138.55 o 
 -12   2   7     1289.15     1406.14     54.77 o 
 -10   2   7     4634.95     4902.94     84.23 o 
  -8   2   7     2815.39     2755.57     47.06 o 
  -6   2   7      122.65      167.05      7.49 o 
  -4   2   7    18377.77    16215.77    814.43 o 
  -2   2   7     3203.48     3456.33    171.25 o 
   0   2   7     5165.70     5283.28    122.92 o 
   2   2   7    21045.93    22333.29    514.79 o 
   4   2   7      357.71      287.90     13.03 o 
   6   2   7     4929.53     4619.49     89.42 o 
   8   2   7      264.26      220.59     11.13 o 
  10   2   7       65.79       76.54      8.66 o 
  12   2   7      126.91      131.34      4.91 o 
  14   2   7      157.83      148.97      3.90 o 
  16   2   7      491.00      495.84      8.14 o 
  18   2   7       99.22      107.65      3.05 o 
 -21   3   7      186.22      160.74     13.48 o 
 -19   3   7       92.34      108.07     10.76 o 
 -17   3   7      116.18      110.74     10.21 o 
 -15   3   7      148.72      123.54     10.51 o 
 -13   3   7       18.32       35.70      7.00 o 
 -11   3   7     1599.01     1976.45     43.55 o 
  -9   3   7     4536.15     5373.86     87.64 o 
  -7   3   7    10809.67    11119.60    182.30 o 
  -5   3   7     2662.47     2713.95     56.06 o 
  -3   3   7     6800.66     7384.42    144.29 o 
  -1   3   7     3986.86     4281.97     93.69 o 
   1   3   7    10206.13    11400.14    355.65 o 
   3   3   7     5973.87     5917.54    310.42 o 
   5   3   7    10923.75    11055.20    191.93 o 
   7   3   7     1309.17     1203.06     25.85 o 
   9   3   7        3.46        4.60      6.95 o 
  11   3   7     1248.67     1065.70     13.33 o 
  13   3   7       46.05       37.32      2.21 o 
  15   3   7       18.67       10.57      2.54 o 
  17   3   7       20.58       11.55      2.88 o 
 -22   4   7       14.93       13.49      7.24 o 
 -20   4   7      266.08      240.68     13.79 o 
 -18   4   7     2131.20     1845.06     41.42 o 
 -16   4   7        3.20        9.61      7.68 o 
 -14   4   7       92.63       91.84      8.76 o 
 -12   4   7     1178.81     1371.12     37.55 o 
 -10   4   7      779.80      821.80     19.88 o 
  -8   4   7      851.18      741.63     20.81 o 
  -6   4   7     1609.43     1822.99     55.01 o 
  -4   4   7       95.08      186.32      7.97 o 
  -2   4   7       31.93       16.45      5.26 o 
   0   4   7     3496.87     3801.46    135.61 o 
   2   4   7     5278.33     5057.09    204.30 o 
   4   4   7     2708.64     2608.00     57.16 o 
   6   4   7     2705.17     2709.18     50.09 o 
   8   4   7      533.30      481.03     15.29 o 
  10   4   7      552.52      446.56      7.74 o 
  12   4   7      699.06      779.46     17.45 o 
  14   4   7        2.96       11.13      3.40 o 
  16   4   7        1.44       12.60      5.09 o 
  18   4   7      267.29      258.02     10.98 o 
 -21   5   7       95.09       84.51      9.50 o 
 -19   5   7       46.08       32.71     19.88 o 
 -17   5   7      120.88      192.96     10.82 o 
 -15   5   7      283.32      349.21     14.29 o 
 -13   5   7     1893.92     1745.71     35.01 o 
 -11   5   7      166.60      166.17     11.95 o 
  -9   5   7        5.13        6.19      6.17 o 
  -7   5   7       47.83       37.24      6.51 o 
  -5   5   7     1736.20     1623.81     50.88 o 
  -3   5   7     1471.50     1305.45     31.46 o 
  -1   5   7      588.87      622.83     15.68 o 
   1   5   7     1073.65     1326.00     31.19 o 
   3   5   7       25.55       42.31      5.94 o 
   5   5   7      565.82      444.79     16.23 o 
   7   5   7       51.43       61.16      7.54 o 
   9   5   7     1624.59     1539.17     23.32 o 
  11   5   7      156.17      133.63      5.06 o 
  13   5   7     2529.99     2616.93     38.99 o 
  15   5   7      167.52      202.68      6.61 o 
  17   5   7       10.70       14.41      6.13 o 
 -20   6   7       44.28       58.55      7.72 o 
 -18   6   7        8.37        3.61      9.50 o 
 -16   6   7      399.41      348.85     15.14 o 
 -14   6   7      128.19      122.53      7.51 o 
 -12   6   7      101.88      114.29      8.10 o 
 -10   6   7       37.24       17.10      9.13 o 
  -8   6   7      316.02      408.67     16.13 o 
  -6   6   7      585.61      649.50     24.87 o 
  -4   6   7      675.11      835.30     22.19 o 
  -2   6   7      820.27      964.76     22.65 o 
   0   6   7      868.31      953.23     23.52 o 
   2   6   7        3.74       10.32      6.73 o 
   4   6   7      171.72      133.56      9.60 o 
   6   6   7      989.11      991.35     29.80 o 
   8   6   7      126.37      125.20      5.48 o 
  10   6   7      870.28      781.39     14.41 o 
  12   6   7        0.30       17.14      8.54 o 
  14   6   7      264.43      277.12      8.34 o 
  16   6   7        5.46        4.94      1.60 o 
 -19   7   7      326.30      403.05     19.23 o 
 -17   7   7       11.88       28.21      7.99 o 
 -15   7   7        1.55        2.96      8.07 o 
 -13   7   7       25.62       34.90      6.19 o 
 -11   7   7       91.66       80.06      7.47 o 
  -9   7   7      255.31      223.48     12.12 o 
  -7   7   7      983.63      893.24     25.10 o 
  -5   7   7       22.69       33.12     12.20 o 
  -3   7   7       12.46       19.55      5.92 o 
  -1   7   7     1947.65     1805.71     45.52 o 
   1   7   7     1932.89     1924.57     49.18 o 
   3   7   7      657.62      578.64     21.29 o 
   5   7   7      831.22      767.26     27.12 o 
   7   7   7     1629.08     1598.89     22.45 o 
   9   7   7       22.55       24.09      2.88 o 
  11   7   7       30.43       36.45      3.11 o 
  13   7   7      160.45      170.14      5.97 o 
  15   7   7      167.12      187.18      6.26 o 
 -18   8   7       48.57       36.28     11.08 o 
 -16   8   7       21.60       24.22      6.63 o 
 -14   8   7     1059.27     1118.77     58.00 o 
 -12   8   7      982.20      967.48     24.34 o 
 -10   8   7      890.15      881.68     26.53 o 
  -8   8   7      579.39      567.59     27.29 o 
  -6   8   7      233.46      313.89     12.14 o 
  -4   8   7     2883.38     2550.15    117.65 o 
  -2   8   7      817.34      847.82     27.08 o 
   0   8   7        5.53       16.09      9.44 o 
   2   8   7      994.00      884.93     65.45 o 
   4   8   7      882.34      865.08     19.21 o 
   6   8   7     2037.53     2016.23     35.20 o 
   8   8   7     2758.23     2707.21     38.62 o 
  10   8   7       11.63       23.76      5.90 o 
  12   8   7       47.94       52.04      4.14 o 
  14   8   7      619.35      671.72     28.17 o 
 -17   9   7       12.33       10.13     10.35 o 
 -15   9   7       39.58       47.71     11.13 o 
 -13   9   7      137.01      139.71     15.81 o 
 -11   9   7      191.38      225.35     20.70 o 
  -9   9   7       31.16       39.61      5.11 o 
  -7   9   7      980.56      923.29     21.32 o 
  -5   9   7      760.53      691.72     37.31 o 
  -3   9   7     2359.40     2204.70     37.23 o 
  -1   9   7      887.09      824.29     16.96 o 
   1   9   7        0.13        2.80      2.96 o 
   3   9   7     1401.82     1231.30     30.01 o 
   5   9   7       24.14       36.78      3.00 o 
   7   9   7      283.00      274.28      8.04 o 
   9   9   7      152.33      143.64     10.28 o 
  11   9   7        0.39        7.66      8.05 o 
  13   9   7      120.11      133.07     11.45 o 
 -16  10   7        3.55        0.00      3.31 o 
 -14  10   7       59.02       37.31     19.88 o 
 -10  10   7      109.10      107.71     23.20 o 
  -8  10   7     1687.17     1596.02     67.11 o 
  -6  10   7      312.20      311.24      9.92 o 
  -4  10   7      651.71      736.97     23.20 o 
  -2  10   7      673.69      573.81     15.07 o 
   0  10   7      446.42      417.36     10.46 o 
   2  10   7      887.94      894.92     18.13 o 
   4  10   7       94.18       93.95      4.27 o 
   6  10   7      351.43      420.08     10.32 o 
   8  10   7       55.70       51.48      7.17 o 
  10  10   7        5.36        9.31      6.36 o 
  12  10   7        1.12        5.30      5.51 o 
 -13  11   7      375.14      372.83     14.91 o 
  -9  11   7     1196.05     1196.37     41.43 o 
  -7  11   7      550.54      559.37     19.96 o 
  -5  11   7        1.48       21.43     14.08 o 
  -3  11   7        9.30       -0.51      4.78 o 
  -1  11   7      521.28      554.26     13.08 o 
   1  11   7       90.85       87.51      4.14 o 
   3  11   7      194.50      178.35      6.94 o 
   5  11   7        2.10        6.63      2.34 o 
   7  11   7     1386.78     1482.54     35.38 o 
   9  11   7       25.32       28.87      6.74 o 
 -10  12   7        2.12        4.97      4.97 o 
  -8  12   7       97.99       94.45      6.63 o 
  -6  12   7       25.24       21.54      4.97 o 
  -4  12   7      110.54       86.17      6.63 o 
  -2  12   7       10.44        8.29      3.31 o 
   0  12   7       16.17       14.68      2.94 o 
   2  12   7      195.11      284.00      7.58 o 
   4  12   7        4.82        8.42      3.94 o 
   6  12   7      288.48      417.82     28.17 o 
  -7  13   7       48.93       59.65      4.97 o 
  -5  13   7     1072.76     1169.86     39.77 o 
  -3  13   7       14.60       24.86      3.31 o 
  -1  13   7        3.57        0.00      1.66 o 
   1  13   7       97.18      130.90      6.63 o 
   3  13   7      201.69      268.44     16.57 o 
 -20   0   8      163.39      173.99     28.17 o 
 -18   0   8      297.84      258.50     21.54 o 
 -16   0   8       53.87       34.80     18.23 o 
 -14   0   8     5140.63     5346.43    148.58 o 
 -12   0   8     3883.55     4090.69     93.19 o 
 -10   0   8     4550.03     4739.61    112.36 o 
  -8   0   8    14412.77    16048.53    374.39 o 
  -6   0   8     9023.33    10422.66    472.25 o 
  -4   0   8     5715.73     5524.50    256.84 o 
  -2   0   8     3198.68     3731.61    169.02 o 
   0   0   8     1637.05     1428.43     37.69 o 
   2   0   8     2869.09     3017.21     72.33 o 
   4   0   8    53084.37    55577.72   1508.60 o 
   6   0   8     2667.68     3083.04     71.60 o 
   8   0   8     1042.16     1087.92     31.19 o 
  10   0   8      495.15      484.87     40.08 o 
  12   0   8      153.89      127.57      8.46 o 
  14   0   8        2.90       11.00      3.06 o 
  16   0   8        3.69       -1.54      3.01 o 
  18   0   8       69.07       59.61      4.56 o 
 -23   1   8       31.27       44.74     13.26 o 
 -21   1   8      206.93      217.07     19.88 o 
 -19   1   8        4.49       17.40     12.89 o 
 -17   1   8      172.00      163.81     12.36 o 
 -15   1   8      587.96      598.75     24.09 o 
 -13   1   8       72.99       55.74      7.45 o 
 -11   1   8     1205.74     1304.19     27.04 o 
  -9   1   8     2768.97     2542.59     44.32 o 
  -7   1   8     4612.72     4548.19     96.32 o 
  -5   1   8     2478.96     2752.43     95.49 o 
  -3   1   8    10791.68    11156.71    493.79 o 
  -1   1   8    29131.15    30004.01    738.42 o 
   1   1   8        5.90       22.69      7.55 o 
   3   1   8    13973.22    15288.45    251.20 o 
   5   1   8       15.03       42.50      7.57 o 
   7   1   8      262.96      225.96      8.89 o 
   9   1   8     1614.93     1508.02     29.86 o 
  11   1   8       63.30       63.11      3.44 o 
  13   1   8      226.47      203.92      5.41 o 
  15   1   8       48.79       43.73      3.46 o 
  17   1   8      809.66      846.93     11.43 o 
 -22   2   8      201.21      203.81     19.88 o 
 -20   2   8       16.19       10.95      9.06 o 
 -18   2   8     2483.79     2251.14     46.65 o 
 -16   2   8      438.44      370.66     18.25 o 
 -14   2   8       37.82       32.82      7.45 o 
 -12   2   8      128.70      125.73      9.27 o 
 -10   2   8      216.75      207.85     11.13 o 
  -8   2   8     9040.23     9077.16    147.72 o 
  -6   2   8      272.21      334.12     12.59 o 
  -4   2   8     1468.96     1496.01     52.84 o 
  -2   2   8      452.92      463.73     14.53 o 
   0   2   8      245.63      229.60      7.46 o 
   2   2   8      119.92      156.88      8.22 o 
   4   2   8     2382.00     2649.53     99.92 o 
   6   2   8     7114.58     7752.83    136.41 o 
   8   2   8      620.51      550.65     16.62 o 
  10   2   8       63.11       50.44      4.83 o 
  12   2   8      744.84      715.58     10.63 o 
  14   2   8      281.83      283.93      6.99 o 
  16   2   8       25.29       30.01      2.15 o 
  18   2   8       43.59       63.28      2.40 o 
 -21   3   8      192.83      190.56     18.23 o 
 -19   3   8       82.33       53.88      9.24 o 
 -17   3   8      650.20      674.13     22.18 o 
 -15   3   8      251.36      220.83      9.35 o 
 -13   3   8      334.40      377.41     16.05 o 
 -11   3   8     2577.09     2514.11     52.79 o 
  -9   3   8     2055.03     2020.23     36.95 o 
  -7   3   8     4849.80     4769.75     88.78 o 
  -5   3   8     1646.60     1892.96     49.84 o 
  -3   3   8     4053.92     4165.06    121.63 o 
  -1   3   8    10469.13    10215.39    338.95 o 
   1   3   8     1922.24     2031.14     65.16 o 
   3   3   8    26807.65    27550.21    912.74 o 
   5   3   8    10991.22    11033.31    277.43 o 
   7   3   8     1738.52     1664.25     30.16 o 
   9   3   8      595.91      442.85     15.68 o 
  11   3   8     1288.32     1206.83     15.24 o 
  13   3   8      287.16      302.60      5.72 o 
  15   3   8        1.23        1.48      2.15 o 
  17   3   8      108.94      124.60      4.74 o 
 -22   4   8      102.94       87.82      9.94 o 
 -20   4   8        1.20       -0.97      9.50 o 
 -18   4   8      282.25      246.21     11.96 o 
 -16   4   8      411.57      401.01     13.18 o 
 -14   4   8       39.97       34.35      7.12 o 
 -12   4   8      965.25     1028.13     32.06 o 
 -10   4   8       43.34       63.16     13.77 o 
  -8   4   8    10958.62    11478.11    228.12 o 
  -6   4   8     3154.33     3615.73    142.92 o 
  -4   4   8     5914.52     5880.81    117.67 o 
  -2   4   8     4746.17     4776.69    122.52 o 
   0   4   8      470.37      495.78     16.50 o 
   2   4   8     3021.17     3122.63    118.63 o 
   4   4   8     4308.56     4396.77    106.31 o 
   6   4   8      599.12      582.33     19.46 o 
   8   4   8       91.36       80.70      7.66 o 
  10   4   8     2708.26     2623.67     29.08 o 
  12   4   8      183.42      169.11      6.57 o 
  14   4   8      913.37      927.24     15.52 o 
  16   4   8      166.58      166.90      5.49 o 
 -21   5   8      215.23      222.04     13.26 o 
 -19   5   8      211.78      256.94     16.81 o 
 -17   5   8      301.67      254.93     12.99 o 
 -15   5   8      200.95      139.62     10.12 o 
 -13   5   8        0.75        7.73      6.74 o 
 -11   5   8     2228.79     2262.35     51.44 o 
  -9   5   8      290.72      268.76     11.89 o 
  -7   5   8      717.90      701.16     24.09 o 
  -5   5   8      216.00      202.32     10.06 o 
  -3   5   8     1612.51     1752.65     39.10 o 
  -1   5   8     2560.37     2314.20     39.28 o 
   1   5   8     1053.30     1113.21     27.59 o 
   3   5   8      349.71      383.78     14.16 o 
   5   5   8       74.69       57.75      7.71 o 
   7   5   8     1238.71     1244.49     30.97 o 
   9   5   8      340.98      373.27      7.02 o 
  11   5   8      113.18      131.79      6.30 o 
  13   5   8      633.44      672.00     12.38 o 
  15   5   8       62.15       64.11      3.10 o 
  17   5   8      106.47      116.44      4.15 o 
 -20   6   8      217.96      273.41     14.91 o 
 -18   6   8     2032.89     1917.43     73.74 o 
 -16   6   8       28.84       13.50      7.89 o 
 -14   6   8      580.65      541.69     18.74 o 
 -12   6   8     5332.63     5141.56    171.20 o 
 -10   6   8     1758.57     1790.07     61.82 o 
  -8   6   8     9041.42     9011.69    204.16 o 
  -6   6   8     2177.03     2358.20     66.97 o 
  -4   6   8      388.55      324.08     16.02 o 
  -2   6   8     1703.58     1617.84     35.28 o 
   0   6   8     1960.20     2032.60     39.99 o 
   2   6   8     2572.89     2373.74     50.91 o 
   4   6   8      532.83      449.32     25.51 o 
   6   6   8       66.11       52.15      9.47 o 
   8   6   8      306.47      296.50      7.66 o 
  10   6   8      577.46      580.07     11.94 o 
  12   6   8        1.60        8.22      1.63 o 
  14   6   8      753.72      841.35     26.85 o 
  16   6   8       10.93        8.14      2.15 o 
 -19   7   8      133.62      153.45      8.89 o 
 -17   7   8      192.98      161.38     11.70 o 
 -15   7   8      811.63      722.99     24.70 o 
 -13   7   8      188.08      159.05      8.11 o 
 -11   7   8        4.24        5.82      6.33 o 
  -9   7   8       49.52       60.61      6.77 o 
  -7   7   8      707.49      602.14     23.45 o 
  -5   7   8     1048.20     1054.52     30.18 o 
  -3   7   8        1.27        5.03      7.85 o 
  -1   7   8      650.66      703.67     34.24 o 
   1   7   8      225.07      261.93     21.09 o 
   3   7   8      434.07      440.69     25.02 o 
   5   7   8       26.89       29.48      2.38 o 
   7   7   8      244.08      271.47     10.02 o 
   9   7   8      630.58      599.55     27.87 o 
  11   7   8      205.74      198.23      6.04 o 
  13   7   8       41.88       66.12      8.17 o 
  15   7   8        7.79       12.03      4.79 o 
 -18   8   8       14.04        1.66     14.91 o 
 -16   8   8      487.23      475.56     38.11 o 
 -14   8   8        5.95       10.65      9.93 o 
 -12   8   8      159.10      184.11      7.35 o 
 -10   8   8     2203.53     2253.69     61.71 o 
  -8   8   8     2197.21     2129.81     36.04 o 
  -6   8   8     4436.88     4301.02     87.88 o 
  -4   8   8     1537.89     1575.46     32.60 o 
  -2   8   8       40.09       43.35     14.33 o 
   0   8   8      899.17      876.28     22.38 o 
   2   8   8      538.95      532.80     14.83 o 
   4   8   8      180.85      144.59      5.98 o 
   6   8   8      243.46      262.12     11.40 o 
   8   8   8        5.97        3.22      1.67 o 
  10   8   8        4.08        6.16      3.11 o 
  12   8   8      249.01      260.94     14.70 o 
  14   8   8       25.09       32.97      7.24 o 
 -17   9   8      351.55      331.73     30.00 o 
 -15   9   8        3.16        0.22     14.08 o 
 -13   9   8      178.33      210.50     20.23 o 
 -11   9   8     1452.61     1447.26    157.42 o 
  -9   9   8      106.58       86.66      5.92 o 
  -7   9   8      806.40      804.79     21.75 o 
  -5   9   8      846.11      853.77     21.29 o 
  -3   9   8      343.66      335.63     12.44 o 
  -1   9   8     1593.27     1588.76     29.78 o 
   1   9   8     2077.32     2059.75     38.98 o 
   3   9   8      616.26      492.98     11.08 o 
   5   9   8      334.24      318.03      8.69 o 
   7   9   8       46.56       34.22      7.72 o 
   9   9   8      221.54      233.93     13.48 o 
  11   9   8       21.95       24.38      7.24 o 
  13   9   8      298.62      331.24     11.82 o 
 -16  10   8        3.73        3.31      3.31 o 
 -10  10   8       70.68       76.82      7.80 o 
  -8  10   8      149.04      131.58      9.14 o 
  -6  10   8     5053.37     4869.42     91.94 o 
  -4  10   8      322.43      312.11      9.57 o 
  -2  10   8      145.85      156.36      5.96 o 
   0  10   8      101.83       87.05      4.18 o 
   2  10   8      358.00      241.13      7.69 o 
   4  10   8      139.27      132.96      5.34 o 
   6  10   8        1.97        1.90      6.32 o 
   8  10   8      352.23      352.57     13.40 o 
  10  10   8       14.86       13.88      6.36 o 
 -11  11   8      178.38      164.04      9.94 o 
  -9  11   8      121.41       97.76      8.29 o 
  -7  11   8      493.65      497.08     18.46 o 
  -5  11   8      387.85      423.20     11.82 o 
  -3  11   8      375.63      401.88     15.80 o 
  -1  11   8      240.94      238.81      7.72 o 
   1  11   8       79.27       79.98      4.25 o 
   3  11   8        0.18        3.24      1.61 o 
   5  11   8       60.08       57.23      9.11 o 
   7  11   8       22.79       32.26      6.74 o 
   9  11   8       23.87       22.20      5.51 o 
 -10  12   8        0.66       -4.97      3.31 o 
  -8  12   8       82.72       69.59      4.97 o 
  -6  12   8      662.77      705.89     24.86 o 
  -4  12   8      226.37      222.04      9.94 o 
  -2  12   8       42.47       29.83      3.31 o 
   0  12   8      281.38      302.82      8.24 o 
   2  12   8      749.14      808.08     17.84 o 
   4  12   8        8.42        4.14      5.86 o 
   6  12   8      480.72      475.77     15.23 o 
  -5  13   8      480.16      508.71     18.23 o 
  -3  13   8       26.63       23.20      3.31 o 
  -1  13   8       32.59       39.77      3.31 o 
 -23   1   9      731.87      788.74     28.17 o 
 -21   1   9      366.30      404.31     19.88 o 
 -19   1   9      231.73      214.82     13.77 o 
 -17   1   9     1455.15     1321.23     60.40 o 
 -15   1   9      726.74      774.50     26.58 o 
 -13   1   9      271.86      230.20     13.63 o 
 -11   1   9      243.89      191.89      8.59 o 
  -9   1   9     4435.26     4339.37     67.58 o 
  -7   1   9      104.68      134.02     11.99 o 
  -5   1   9       13.82       59.76     11.60 o 
  -3   1   9     1991.08     2030.63     76.16 o 
  -1   1   9     7403.05     7170.30    229.97 o 
   1   1   9     2604.69     3016.81     65.86 o 
   3   1   9      507.62      592.57     29.86 o 
   5   1   9      358.61      355.21     10.21 o 
   7   1   9      104.47      106.53      6.92 o 
   9   1   9     1397.97     1387.92     28.23 o 
  11   1   9        1.78       10.27      4.04 o 
  13   1   9      275.41      276.24      8.75 o 
  15   1   9      263.86      251.25      5.53 o 
  17   1   9      314.52      368.81      8.31 o 
 -22   2   9      854.89      823.54     31.48 o 
 -20   2   9      345.19      318.27     17.05 o 
 -18   2   9        6.63        1.93      8.67 o 
 -16   2   9     4018.48     3879.12     68.75 o 
 -14   2   9      240.67      270.67     13.65 o 
 -12   2   9     1131.39     1121.88     35.40 o 
 -10   2   9     1191.03     1177.07     22.86 o 
  -8   2   9     3198.36     3476.69     64.60 o 
  -6   2   9      355.78      601.05     79.39 o 
  -4   2   9     4055.47     4334.22    159.07 o 
  -2   2   9      715.63      801.07     31.38 o 
   0   2   9     2364.31     2425.32     63.76 o 
   2   2   9     1000.87     1042.02     22.26 o 
   4   2   9     4738.36     4707.90     80.37 o 
   6   2   9       89.43       89.04      6.91 o 
   8   2   9       70.34       58.65      8.50 o 
  10   2   9        7.42        4.77      4.10 o 
  12   2   9     1295.59     1223.89     16.05 o 
  14   2   9       14.90        9.43      3.02 o 
  16   2   9       80.82      110.81      3.37 o 
  18   2   9        5.18       12.04      3.22 o 
 -21   3   9       69.80       94.45     13.26 o 
 -19   3   9      408.06      373.63     27.50 o 
 -17   3   9      514.12      484.80     14.82 o 
 -15   3   9      280.61      300.50     13.20 o 
 -13   3   9        0.56        8.17     10.97 o 
 -11   3   9       49.53       49.82      9.12 o 
  -9   3   9      533.58      626.66     38.04 o 
  -7   3   9      113.76      151.67      6.88 o 
  -5   3   9       61.63      102.07      7.97 o 
  -3   3   9      252.45      259.64     23.20 o 
  -1   3   9      129.02       94.29      8.55 o 
   1   3   9     3927.85     3822.62    131.82 o 
   3   3   9     1600.46     1753.70     35.08 o 
   5   3   9     1886.23     1930.90     43.49 o 
   7   3   9        2.76       16.93      7.26 o 
   9   3   9       49.59       48.66      4.19 o 
  11   3   9      663.42      672.38      9.80 o 
  13   3   9      776.33      722.06     10.79 o 
  15   3   9      547.58      490.46      7.89 o 
  17   3   9       50.94       35.02      3.58 o 
 -22   4   9      178.57      243.58     14.91 o 
 -20   4   9      237.21      307.15     31.48 o 
 -18   4   9     1033.88      921.24     25.30 o 
 -16   4   9      205.09      217.03     10.35 o 
 -14   4   9       59.93       66.93      7.42 o 
 -12   4   9     2721.79     2550.77    135.85 o 
 -10   4   9     7660.69     7918.39    159.62 o 
  -8   4   9    13250.10    14851.18    306.62 o 
  -6   4   9     4063.31     4331.83    242.06 o 
  -4   4   9     2475.39     2645.02     57.37 o 
  -2   4   9     5169.16     5234.06    118.26 o 
   0   4   9     5348.67     5553.85    124.34 o 
   2   4   9      393.37      386.36     11.32 o 
   4   4   9     7743.61     7553.12    312.35 o 
   6   4   9      667.12      679.94     17.59 o 
   8   4   9     1473.16     1356.27     23.43 o 
  10   4   9       50.98       40.18      3.05 o 
  12   4   9      312.44      317.10      5.82 o 
  14   4   9      322.47      317.78      7.58 o 
  16   4   9       79.81       76.75      3.04 o 
 -21   5   9      424.54      422.54     18.23 o 
 -19   5   9     1914.01     1962.19     72.08 o 
 -17   5   9      458.76      477.32     14.99 o 
 -15   5   9        1.40       15.61      6.99 o 
 -13   5   9     2807.12     2628.05     89.45 o 
 -11   5   9     4682.99     4769.57    223.95 o 
  -9   5   9     2170.51     2256.35     67.69 o 
  -7   5   9     2025.27     2135.72     58.34 o 
  -5   5   9        1.41        6.89      7.19 o 
  -3   5   9      277.05      266.62     16.32 o 
  -1   5   9     7981.84     7763.52    149.64 o 
   1   5   9     5577.46     6231.30    272.40 o 
   3   5   9      526.63      476.71     17.19 o 
   5   5   9        0.03       11.59      7.06 o 
   7   5   9      557.19      494.36     13.64 o 
   9   5   9     1404.45     1338.87     21.65 o 
  11   5   9       69.36       70.43      3.10 o 
  13   5   9      233.05      247.18      6.91 o 
  15   5   9       12.58       13.87      3.04 o 
 -20   6   9      104.45      127.59      9.94 o 
 -18   6   9       13.86        7.04      8.53 o 
 -16   6   9      347.82      407.79     16.02 o 
 -14   6   9      310.31      264.13     11.12 o 
 -12   6   9      564.26      519.51     15.63 o 
 -10   6   9       82.19       89.35      8.49 o 
  -8   6   9     2321.37     2467.43     59.82 o 
  -6   6   9     1914.95     1798.74     61.11 o 
  -4   6   9      555.37      617.72     20.53 o 
  -2   6   9        8.39        9.71      7.52 o 
   0   6   9      115.57      162.36     15.63 o 
   2   6   9      404.65      420.14     16.20 o 
   4   6   9        6.83       11.24      7.71 o 
   6   6   9      675.65      640.39     30.37 o 
   8   6   9     2388.28     2250.72     40.48 o 
  10   6   9       28.24       46.23      3.24 o 
  12   6   9      185.80      194.48      7.17 o 
  14   6   9      253.13      281.65     15.61 o 
 -17   7   9      190.72      174.26     10.21 o 
 -15   7   9      706.17      805.36     22.67 o 
 -13   7   9     1193.16     1158.31     23.00 o 
 -11   7   9     5622.80     5652.15     85.82 o 
  -9   7   9     1952.72     1822.89     50.89 o 
  -7   7   9       37.30       53.62     15.76 o 
  -5   7   9     1185.90     1125.10     33.00 o 
  -3   7   9        2.25        0.46      8.69 o 
  -1   7   9     1380.67     1378.71     47.24 o 
   1   7   9      228.63      189.35     19.88 o 
   3   7   9       33.63       33.79     13.13 o 
   5   7   9      156.07      136.64      5.48 o 
   7   7   9     1009.52      984.11     24.92 o 
   9   7   9      126.30      107.09     13.13 o 
  11   7   9       87.83       82.46      3.17 o 
  13   7   9       36.27       45.27      3.09 o 
  15   7   9       89.88       95.25      7.72 o 
 -16   8   9      294.28      427.51     38.11 o 
 -14   8   9     1275.35     1233.85     48.84 o 
 -12   8   9     3524.25     3349.91    129.15 o 
 -10   8   9     1954.27     1952.97     42.19 o 
  -8   8   9      157.33      145.51      9.91 o 
  -6   8   9      146.51      150.16      7.11 o 
  -4   8   9      260.64      270.24     10.45 o 
  -2   8   9      628.91      519.75     14.67 o 
   0   8   9      506.98      470.70     12.91 o 
   2   8   9      316.68      307.63     11.60 o 
   4   8   9        2.71       12.87      2.43 o 
   6   8   9      291.94      360.81     21.77 o 
   8   8   9      116.56      103.87     10.18 o 
  10   8   9       24.23       47.16      9.79 o 
  12   8   9        0.99        2.72      7.24 o 
 -17   9   9        0.83       11.60     14.91 o 
 -15   9   9      140.95      169.02     23.20 o 
 -13   9   9       88.16       70.08     16.28 o 
 -11   9   9        9.76       13.40      4.09 o 
  -9   9   9      134.91      103.09      6.53 o 
  -7   9   9        5.77        6.38      4.36 o 
  -5   9   9     1850.10     1800.02     32.44 o 
  -3   9   9      359.47      343.39     10.23 o 
  -1   9   9      274.94      272.25      8.57 o 
   1   9   9      671.54      591.02     14.31 o 
   3   9   9        0.06        6.57      3.14 o 
   5   9   9      106.25       79.11      8.62 o 
   7   9   9       31.35       37.48      7.93 o 
   9   9   9        2.03        3.43      7.24 o 
  11   9   9       79.00       69.73      8.53 o 
 -10  10   9      112.82      114.62     19.06 o 
  -8  10   9      316.34      313.24      9.64 o 
  -6  10   9      501.02      583.68     28.03 o 
  -4  10   9     1076.08     1025.58     22.31 o 
  -2  10   9      204.88      193.98      6.55 o 
   0  10   9        1.96        3.27      3.01 o 
   2  10   9     1102.61      980.43     19.72 o 
   4  10   9      306.01      329.06     14.29 o 
   6  10   9      270.84      260.32     12.89 o 
   8  10   9        1.99        3.73      7.46 o 
  10  10   9      159.64      207.53     10.35 o 
 -11  11   9      585.16      566.70     21.54 o 
  -9  11   9      264.40      246.90     11.60 o 
  -7  11   9        1.62       11.60      3.31 o 
  -5  11   9      354.24      352.93     12.11 o 
  -3  11   9        6.47        4.90      3.10 o 
  -1  11   9       19.22       40.40      3.00 o 
   1  11   9      457.24      444.30     10.41 o 
   3  11   9      462.52      529.66     17.91 o 
   5  11   9      572.34      693.60     36.45 o 
   7  11   9      148.49      159.93      9.50 o 
 -10  12   9       22.90       29.83      4.97 o 
  -8  12   9        5.58        4.97      3.31 o 
  -6  12   9      741.50      806.97     28.17 o 
  -4  12   9        7.93        8.29      3.31 o 
  -2  12   9        6.72       11.60      3.08 o 
   0  12   9        3.97        0.47      2.23 o 
   2  12   9      146.50      214.73      9.91 o 
   4  12   9      273.76      338.73     28.17 o 
  -5  13   9       67.73       74.57      4.97 o 
  -3  13   9      150.78      157.42      6.63 o 
 -22   0  10      972.47      944.50     36.45 o 
 -20   0  10        9.77       11.00     12.73 o 
 -18   0  10       97.38       82.85     14.06 o 
 -16   0  10    12841.91    11557.71    445.74 o 
 -14   0  10     5857.21     5277.61    212.10 o 
 -12   0  10     4215.99     4590.02    105.64 o 
 -10   0  10      101.16      208.33     11.58 o 
  -8   0  10        9.82       29.41      9.11 o 
  -6   0  10     1856.79     1975.17    107.71 o 
  -4   0  10     9618.12    10462.42    458.99 o 
  -2   0  10     9217.99     8924.71    404.31 o 
   0   0  10     3030.85     3302.44    147.47 o 
   2   0  10       69.00       72.74     17.53 o 
   4   0  10    12624.05    12377.27    272.04 o 
   6   0  10       12.40        2.58      7.35 o 
   8   0  10     3865.18     3575.40     86.23 o 
  10   0  10      206.74      206.99      5.72 o 
  12   0  10      887.87      816.58     16.23 o 
  14   0  10      151.19      155.67      5.62 o 
  16   0  10      526.55      548.36     11.64 o 
 -23   1  10       61.21       58.11      8.29 o 
 -21   1  10        0.37      -12.34     10.35 o 
 -19   1  10      415.59      414.18     18.47 o 
 -17   1  10      302.47      303.01     12.39 o 
 -15   1  10     7917.14     7496.23    132.77 o 
 -13   1  10      197.08      217.71     13.63 o 
 -11   1  10     8470.44     8506.93    139.41 o 
  -9   1  10      148.80      171.51     18.03 o 
  -7   1  10     2708.54     2504.38    131.73 o 
  -5   1  10    10575.70    11566.00    523.62 o 
  -3   1  10     2890.38     3153.46    112.46 o 
  -1   1  10     2117.14     2231.86     73.79 o 
   1   1  10      797.51      930.56     25.44 o 
   3   1  10     1140.12     1211.37     30.22 o 
   5   1  10      249.91      384.58     36.48 o 
   7   1  10      215.05      209.16      9.64 o 
   9   1  10     1177.68     1147.44     15.49 o 
  11   1  10       21.26       16.70      4.31 o 
  13   1  10     1275.05     1238.90     17.47 o 
  15   1  10        0.84       -2.58      2.55 o 
  17   1  10       48.66       84.35      2.99 o 
 -22   2  10      100.36       94.57     17.40 o 
 -20   2  10      345.69      357.92     26.51 o 
 -18   2  10      915.51      912.13     24.29 o 
 -16   2  10     2308.85     2092.37     41.35 o 
 -14   2  10      794.15      741.25     18.63 o 
 -12   2  10     3630.52     3605.47     73.76 o 
 -10   2  10       39.66       46.17      6.66 o 
  -8   2  10     1407.15     1499.68     31.11 o 
  -6   2  10     2669.62     2961.30     91.12 o 
  -4   2  10     1231.43     1333.49     56.20 o 
  -2   2  10     4468.50     4281.67    193.87 o 
   0   2  10     7557.98     7646.13    159.47 o 
   2   2  10      413.02      473.69     12.97 o 
   4   2  10     2981.55     2912.01     60.12 o 
   6   2  10     1414.99     1445.40     30.30 o 
   8   2  10      267.66      228.35     11.54 o 
  10   2  10      767.52      841.67     12.50 o 
  12   2  10       10.21       12.31      1.42 o 
  14   2  10      134.38      117.73      4.13 o 
  16   2  10      149.86      148.24      4.49 o 
 -21   3  10      261.29      306.55     19.88 o 
 -19   3  10       50.69       51.99      8.91 o 
 -17   3  10     1296.62     1259.67     32.18 o 
 -15   3  10     2819.54     2679.58     48.07 o 
 -13   3  10     2685.05     2621.36     59.42 o 
 -11   3  10     1623.11     1692.85     43.21 o 
  -9   3  10      125.52      138.16      9.38 o 
  -7   3  10      432.97      482.06     19.21 o 
  -5   3  10       30.83       10.77      5.80 o 
  -3   3  10     2425.17     2311.12     48.93 o 
  -1   3  10     2890.16     2573.55     50.93 o 
   1   3  10    14832.88    15228.28    308.75 o 
   3   3  10      409.04      343.51     14.35 o 
   5   3  10     5518.39     5753.73    146.61 o 
   7   3  10       89.31      101.22      9.11 o 
   9   3  10     3311.17     3101.50     38.39 o 
  11   3  10       66.95       66.26      3.59 o 
  13   3  10      216.50      210.84      5.03 o 
  15   3  10       25.48       47.34      5.65 o 
  17   3  10       66.40       69.40      3.03 o 
 -22   4  10      558.31      490.48     18.23 o 
 -20   4  10      347.28      414.77     29.83 o 
 -18   4  10      617.20      566.89     19.37 o 
 -16   4  10      478.86      361.48     12.64 o 
 -14   4  10      258.54      274.29     13.31 o 
 -12   4  10      866.60      799.90     32.70 o 
 -10   4  10     2077.40     2110.91     47.32 o 
  -8   4  10       15.85       81.51     57.01 o 
  -6   4  10       51.55       94.19      6.38 o 
  -4   4  10     1065.86     1112.32     29.96 o 
  -2   4  10      858.44      705.88     24.28 o 
   0   4  10     8605.74     8414.13    234.78 o 
   2   4  10     3120.03     2727.07     64.20 o 
   4   4  10        3.99       15.50      9.94 o 
   6   4  10     2507.64     2328.86     79.19 o 
   8   4  10      804.84      735.38     14.56 o 
  10   4  10       26.12       29.32      2.29 o 
  12   4  10      477.56      460.45      9.24 o 
  14   4  10      207.88      214.51      7.27 o 
  16   4  10       83.61      110.92      8.61 o 
 -21   5  10      106.12      104.39      8.29 o 
 -19   5  10       40.32       58.84     10.02 o 
 -17   5  10      347.15      274.37     11.46 o 
 -15   5  10      190.00      114.64      9.82 o 
 -13   5  10      304.26      254.98     12.14 o 
 -11   5  10        2.10       12.68      7.73 o 
  -9   5  10       56.25       67.93     10.90 o 
  -7   5  10       91.52      105.79      9.96 o 
  -5   5  10      742.69      638.88     24.04 o 
  -3   5  10       68.31       89.89     10.66 o 
  -1   5  10     6328.47     6330.71    141.96 o 
   1   5  10       12.21       13.93      7.29 o 
   3   5  10     1257.00     1467.49     39.20 o 
   5   5  10      708.34      727.93     27.05 o 
   7   5  10     1692.69     1688.63     70.28 o 
   9   5  10      496.10      437.07     15.31 o 
  11   5  10     1794.93     1675.54     26.66 o 
  13   5  10       27.78       42.97      4.61 o 
  15   5  10       77.43       73.17      5.38 o 
 -18   6  10      104.96      144.22     18.23 o 
 -16   6  10      218.02      137.11      8.12 o 
 -14   6  10      150.55      133.73      9.39 o 
 -12   6  10     1692.01     1480.61     38.51 o 
 -10   6  10     1872.04     1816.10     56.24 o 
  -8   6  10     2194.30     2144.65     64.44 o 
  -6   6  10      247.19      258.92     17.08 o 
  -4   6  10      240.51      215.94     12.86 o 
  -2   6  10     3659.87     3705.40     88.18 o 
   0   6  10      106.98      122.82     12.15 o 
   2   6  10     1106.18     1071.80     41.33 o 
   4   6  10      455.27      433.90     31.69 o 
   6   6  10      137.11      156.72     12.56 o 
   8   6  10      270.68      279.27      8.73 o 
  10   6  10       24.36       24.54      3.27 o 
  12   6  10       11.11       13.10      1.63 o 
  14   6  10      231.49      289.37      7.56 o 
 -17   7  10       10.31        4.97     16.57 o 
 -15   7  10      147.25      199.95      9.89 o 
 -13   7  10      552.79      602.41     19.16 o 
 -11   7  10     1394.57     1418.60     37.07 o 
  -9   7  10       11.18       19.25      5.26 o 
  -7   7  10     1508.43     1453.67     44.79 o 
  -5   7  10      352.49      323.80     21.67 o 
  -3   7  10     2003.46     1904.06     93.77 o 
  -1   7  10      340.40      304.67     20.48 o 
   1   7  10        1.33        0.52     12.43 o 
   3   7  10        2.01        9.19     12.26 o 
   5   7  10      467.15      506.93     23.80 o 
   7   7  10      909.01      949.91     22.96 o 
   9   7  10     1253.00     1339.38     32.12 o 
  11   7  10        4.16        1.70      1.63 o 
  13   7  10        8.76       16.02      2.47 o 
 -16   8  10      388.45      326.43     31.48 o 
 -14   8  10       19.65       48.12     13.91 o 
 -12   8  10      181.47      195.45     11.20 o 
 -10   8  10      303.63      253.33     17.55 o 
  -8   8  10     1027.30     1033.68     33.28 o 
  -6   8  10     6189.14     5987.82     97.31 o 
  -4   8  10      818.46      794.81     15.85 o 
  -2   8  10     1233.10     1133.29     24.43 o 
   0   8  10        0.61        5.92      3.08 o 
   2   8  10       78.02       73.97     10.77 o 
   4   8  10        0.15      -21.54     16.57 o 
   6   8  10      492.74      409.85     18.13 o 
   8   8  10        6.51        8.54      7.93 o 
  10   8  10        3.73        4.73      7.24 o 
  12   8  10        9.95        9.82      7.24 o 
 -13   9  10       12.27       24.86     19.88 o 
 -11   9  10     2002.56     1995.06     52.38 o 
  -9   9  10     1802.07     1740.12     34.00 o 
  -7   9  10        7.33       15.44      5.02 o 
  -5   9  10     1989.04     1942.85     39.01 o 
  -3   9  10      139.99      130.59      5.60 o 
  -1   9  10      698.72      757.88     16.47 o 
   1   9  10      140.89      149.89      5.56 o 
   3   9  10      472.21      443.16     19.30 o 
   5   9  10      371.14      246.85     11.65 o 
   7   9  10      523.34      531.45     21.54 o 
   9   9  10      159.90      152.03     14.08 o 
  11   9  10        2.84        0.76      6.06 o 
 -12  10  10      301.99      268.44     13.26 o 
 -10  10  10      809.30      816.39     59.65 o 
  -8  10  10      145.00      148.13      6.82 o 
  -6  10  10     1233.85     1195.64     42.35 o 
  -4  10  10        0.99       -4.37      3.15 o 
  -2  10  10     1015.18     1009.19     21.08 o 
   0  10  10      344.75      311.32     10.58 o 
   2  10  10       33.49       49.57      3.05 o 
   4  10  10      362.03      306.87     13.03 o 
   6  10  10        5.89       11.22      7.03 o 
   8  10  10      198.43      208.78     10.35 o 
  10  10  10       98.33      128.74      8.27 o 
 -13  11  10      440.39      505.39     19.88 o 
 -11  11  10       18.29       33.14      4.97 o 
  -9  11  10      506.29      468.94     18.23 o 
  -7  11  10      475.25      520.30     19.88 o 
  -5  11  10      231.35      283.95     26.51 o 
  -3  11  10       23.35       14.38      3.19 o 
  -1  11  10       19.86       14.95      3.03 o 
   1  11  10      209.51      199.52     20.15 o 
   3  11  10       13.21       18.92     10.77 o 
   5  11  10       76.43       69.72      9.94 o 
   7  11  10        0.25       18.56      5.51 o 
 -10  12  10       18.62        3.31      3.31 o 
  -8  12  10      277.29      298.26     11.60 o 
  -6  12  10      768.49      851.71     29.83 o 
  -4  12  10        4.96       -3.31      3.31 o 
  -2  12  10      127.82      192.91      6.74 o 
   0  12  10       15.86       13.26      8.29 o 
   2  12  10      136.96      153.39      9.37 o 
   4  12  10      221.64      164.81     16.57 o 
 -23   1  11      342.80      395.98     19.06 o 
 -21   1  11        0.13        7.66      9.16 o 
 -19   1  11       16.37       28.14      8.67 o 
 -17   1  11     2029.76     1903.82     35.25 o 
 -15   1  11      106.50      124.71      8.75 o 
 -13   1  11     6194.71     6247.55    121.69 o 
 -11   1  11     1004.93     1020.79     26.68 o 
  -9   1  11     1128.44     1136.50     23.41 o 
  -7   1  11    22467.21    21664.01    692.83 o 
  -5   1  11      168.57      179.09     11.34 o 
  -3   1  11      948.56      869.21     28.04 o 
  -1   1  11     7412.57     7447.11    183.63 o 
   1   1  11       92.02      128.37      6.33 o 
   3   1  11     1547.73     1435.26     64.77 o 
   5   1  11      465.56      394.11     19.96 o 
   7   1  11     1809.83     1843.63     46.96 o 
   9   1  11      601.93      547.17      9.16 o 
  11   1  11       20.80       24.36      3.24 o 
  13   1  11       17.90       24.39      2.14 o 
  15   1  11       17.12        8.89      2.07 o 
 -22   2  11      180.09      178.69     10.35 o 
 -20   2  11      228.35      216.86     14.33 o 
 -18   2  11       12.25       24.90      8.88 o 
 -16   2  11     3625.03     3461.24     61.87 o 
 -14   2  11     1400.76     1362.66     42.19 o 
 -12   2  11      864.59      867.43     25.82 o 
 -10   2  11     1709.49     1727.40     38.72 o 
  -8   2  11       68.43      127.76      7.47 o 
  -6   2  11    12615.23    12277.12    292.69 o 
  -4   2  11      247.10      319.23     14.20 o 
  -2   2  11      678.01      670.20     23.65 o 
   0   2  11     1039.95      995.32     32.53 o 
   2   2  11     5859.25     5839.37    106.56 o 
   4   2  11     3999.30     4088.59     96.03 o 
   6   2  11       22.29       22.08      9.18 o 
   8   2  11      909.32      819.33     12.37 o 
  10   2  11      226.95      217.32      5.77 o 
  12   2  11        9.03        7.23      1.62 o 
  14   2  11      312.55      373.63      6.14 o 
  16   2  11       26.19       30.30      2.79 o 
 -21   3  11        5.04       11.60      9.94 o 
 -19   3  11        0.64       -4.11      8.62 o 
 -17   3  11      107.60      105.33      9.82 o 
 -15   3  11      100.01       86.37      8.54 o 
 -13   3  11       13.39       11.11      7.11 o 
 -11   3  11      211.69      233.51     11.96 o 
  -9   3  11      428.32      470.16     14.74 o 
  -7   3  11      668.22      743.72     20.70 o 
  -5   3  11       37.63       54.30      8.47 o 
  -3   3  11        3.22        6.37      6.33 o 
  -1   3  11     2561.30     2512.98     58.15 o 
   1   3  11       64.11      124.04      8.66 o 
   3   3  11     5284.38     5641.07    126.98 o 
   5   3  11       38.77       25.72      8.87 o 
   7   3  11      672.34      676.06     15.72 o 
   9   3  11     1789.11     1637.35     21.54 o 
  11   3  11      112.52      111.14      3.85 o 
  13   3  11      347.78      360.89      7.19 o 
  15   3  11        4.03        3.72      1.43 o 
 -22   4  11       78.33       77.46      8.29 o 
 -20   4  11      494.00      511.47     42.25 o 
 -18   4  11       40.15       24.66      8.78 o 
 -16   4  11     1441.01     1411.25     31.49 o 
 -14   4  11      198.82      166.53      9.21 o 
 -12   4  11      252.70      200.67     10.10 o 
 -10   4  11       93.94      105.50      9.32 o 
  -8   4  11     2096.87     2092.90     48.38 o 
  -6   4  11       98.35       62.98      7.23 o 
  -4   4  11      126.01      119.71      9.03 o 
  -2   4  11      348.48      301.07     12.02 o 
   0   4  11      831.72      801.26     43.96 o 
   2   4  11      771.47      662.01     38.87 o 
   4   4  11      584.27      543.51     28.51 o 
   6   4  11     8223.10     7897.86    138.02 o 
   8   4  11      248.31      226.89     10.06 o 
  10   4  11     1004.03      937.06     15.56 o 
  12   4  11     1085.10      963.67     14.13 o 
  14   4  11        1.43       12.66      3.25 o 
 -19   5  11        3.65        2.76      7.41 o 
 -17   5  11       57.15       64.82      8.62 o 
 -15   5  11      163.01      159.51      9.51 o 
 -13   5  11        3.51        3.34      6.86 o 
 -11   5  11      110.60      112.52      7.87 o 
  -9   5  11     1405.06     1409.80     40.58 o 
  -7   5  11        7.68       15.47      7.71 o 
  -5   5  11      480.81      590.74     29.88 o 
  -3   5  11        6.40        6.63      7.65 o 
  -1   5  11       44.50       77.14     11.93 o 
   1   5  11       91.01       91.96      9.98 o 
   3   5  11     2526.91     2386.42    108.11 o 
   5   5  11      415.96      379.87     21.08 o 
   7   5  11        1.53       -7.00     10.17 o 
   9   5  11      311.06      368.17     18.20 o 
  11   5  11       30.97       37.58      3.04 o 
  13   5  11       77.43      118.58     13.11 o 
  15   5  11     1229.27     1394.03     21.81 o 
 -18   6  11       45.17       25.09      6.23 o 
 -16   6  11       82.03       81.77      8.41 o 
 -14   6  11      487.94      451.54     14.85 o 
 -12   6  11      264.78      269.38     13.43 o 
 -10   6  11      476.77      434.92     26.79 o 
  -8   6  11      712.19      690.65     32.73 o 
  -6   6  11      404.82      416.88     23.99 o 
  -4   6  11       62.21       52.83     10.09 o 
  -2   6  11     2445.73     2391.47     62.03 o 
   0   6  11       42.17       51.47      9.98 o 
   2   6  11      415.92      362.97     19.87 o 
   4   6  11     1537.40     1355.73     37.48 o 
   6   6  11     1518.24     1257.61     43.37 o 
   8   6  11     1106.88     1056.73     43.83 o 
  10   6  11     1799.19     1678.47     32.97 o 
  12   6  11      290.62      345.03     15.65 o 
  14   6  11      163.79      153.09      8.64 o 
 -17   7  11     1076.18      848.39     51.37 o 
 -15   7  11        7.46        8.21      9.35 o 
 -13   7  11      179.95      199.52     13.83 o 
 -11   7  11      421.09      391.39     13.72 o 
  -9   7  11       16.93       10.61      4.53 o 
  -7   7  11     2196.51     2124.06     40.35 o 
  -5   7  11        4.63        6.40      4.83 o 
  -3   7  11     2628.63     2515.42     60.91 o 
  -1   7  11        8.25       18.71      7.53 o 
   1   7  11      763.62      746.09     49.50 o 
   3   7  11     2514.42     2142.09     69.03 o 
   5   7  11       12.64       17.70     14.33 o 
   7   7  11     1136.37     1127.50     45.09 o 
   9   7  11      933.96      944.46     23.02 o 
  11   7  11        5.92       16.86      8.73 o 
  13   7  11       77.83       67.95      8.53 o 
 -16   8  11        2.08        9.94     18.23 o 
 -14   8  11       23.72       17.60      7.12 o 
 -12   8  11     1287.68     1185.12     50.46 o 
 -10   8  11       16.57       25.06      4.43 o 
  -8   8  11      106.43       93.46      7.32 o 
  -6   8  11     2002.00     2019.26     39.37 o 
  -4   8  11      644.32      634.81     21.23 o 
  -2   8  11      229.57      191.19      6.69 o 
   0   8  11       74.82       89.93      4.48 o 
   2   8  11      157.00      177.30     28.17 o 
   4   8  11     2604.95     2364.57     99.42 o 
   6   8  11       88.09      112.68     21.54 o 
   8   8  11      364.84      304.89     26.51 o 
  10   8  11        5.58       12.70      7.41 o 
  12   8  11       12.81        9.94      6.06 o 
 -13   9  11        0.27        3.65      7.46 o 
 -11   9  11        8.22        9.09      4.28 o 
  -9   9  11     1059.22     1086.38     26.55 o 
  -7   9  11        0.83       -3.36      4.80 o 
  -5   9  11      254.10      262.64     10.74 o 
  -3   9  11      765.69      751.04     18.34 o 
  -1   9  11      114.54       73.55      4.84 o 
   1   9  11      129.75       96.36      8.14 o 
   3   9  11       92.56       53.97      8.89 o 
   5   9  11      171.17      178.03     11.29 o 
   7   9  11       29.02       31.48      8.29 o 
   9   9  11       31.57       21.30      7.24 o 
  11   9  11      106.44      130.90      9.94 o 
 -14  10  11        6.74       -9.94      4.97 o 
 -12  10  11      197.67      185.59      9.94 o 
 -10  10  11       46.40       36.79      4.26 o 
  -8  10  11       45.36       44.74      4.49 o 
  -6  10  11      741.55      760.52     19.09 o 
  -4  10  11        7.19       12.79     11.61 o 
  -2  10  11      480.64      492.39     11.92 o 
   0  10  11     1139.11     1095.94     22.49 o 
   2  10  11      229.39      299.52     13.57 o 
   4  10  11      544.11      542.11     19.06 o 
   6  10  11      126.98      100.72      8.29 o 
   8  10  11      105.82      131.91      8.27 o 
 -13  11  11       49.94       28.17      4.97 o 
 -11  11  11      104.10       96.11      6.63 o 
  -9  11  11       49.46       33.14      4.97 o 
  -7  11  11      444.79      498.88     29.83 o 
  -5  11  11     1004.45     1032.66     55.51 o 
  -3  11  11       33.69       19.81     13.26 o 
  -1  11  11        2.41        4.76      2.39 o 
   1  11  11        1.21        6.49      6.74 o 
   3  11  11        8.24        7.62      5.51 o 
   5  11  11        0.50        2.32      5.51 o 
  -8  12  11        8.55       18.23      3.31 o 
  -6  12  11       62.76       76.22      4.97 o 
  -4  12  11      753.68      908.05     29.83 o 
  -2  12  11        0.04        1.66      8.29 o 
   0  12  11        0.20        6.63      8.29 o 
   2  12  11        6.35        9.94      8.29 o 
 -22   0  12       70.45       91.14     13.26 o 
 -20   0  12      258.98      253.52     23.20 o 
 -18   0  12       53.31       38.64     12.26 o 
 -16   0  12     3389.23     3446.76     81.10 o 
 -14   0  12     7352.49     7588.00    172.57 o 
 -12   0  12        0.79        3.08     11.93 o 
 -10   0  12     3906.23     3836.88    150.96 o 
  -8   0  12     2411.15     2170.23     68.36 o 
  -6   0  12     3434.52     3446.69    104.44 o 
  -4   0  12     5740.48     6188.45    177.46 o 
  -2   0  12     5829.50     6220.75    180.64 o 
   0   0  12     1867.70     1657.09     58.45 o 
   2   0  12      103.74      101.08     18.23 o 
   4   0  12     3281.54     3181.48    117.65 o 
   6   0  12       73.51       72.91     14.91 o 
   8   0  12      946.85      867.29     27.11 o 
  10   0  12      304.80      359.92      9.41 o 
  12   0  12      182.32      208.86      6.80 o 
  14   0  12      204.06      181.05      5.46 o 
  16   0  12      227.81      254.10     10.02 o 
 -21   1  12      129.69      119.31     10.55 o 
 -19   1  12        0.93        4.56      8.28 o 
 -17   1  12      122.26      118.88      9.81 o 
 -15   1  12    11870.00    11076.21    159.32 o 
 -13   1  12     3500.13     3392.25     89.52 o 
 -11   1  12     2798.29     2730.97     52.80 o 
  -9   1  12      498.92      488.78     43.36 o 
  -7   1  12     6398.48     6280.40    169.57 o 
  -5   1  12       89.50      176.98     49.13 o 
  -3   1  12     1650.08     2158.78     62.59 o 
  -1   1  12     4112.53     4225.18     87.47 o 
   1   1  12      688.13      721.94     22.84 o 
   3   1  12      504.70      499.37     19.16 o 
   5   1  12     1789.30     1824.46     44.98 o 
   7   1  12        8.46       14.43      2.89 o 
   9   1  12      132.83      169.97      5.94 o 
  11   1  12      811.82      736.29     11.63 o 
  13   1  12       75.16       62.56      4.31 o 
  15   1  12       10.94       21.50      3.76 o 
 -22   2  12      251.04      257.82     11.93 o 
 -20   2  12       56.05       58.06     19.88 o 
 -18   2  12      547.42      497.87     15.33 o 
 -16   2  12        8.43       14.27      7.91 o 
 -14   2  12     1391.51     1276.69     30.24 o 
 -12   2  12       69.95       95.14     13.63 o 
 -10   2  12        2.14        8.22      6.78 o 
  -8   2  12      175.26      201.49     12.72 o 
  -6   2  12      611.03      525.05     29.74 o 
  -4   2  12      586.17      662.54     30.99 o 
  -2   2  12     3005.29     3000.54     98.89 o 
   0   2  12      346.63      331.41     12.01 o 
   2   2  12        0.83        4.29      7.29 o 
   4   2  12       39.78       48.69      9.75 o 
   6   2  12      303.43      254.09      7.34 o 
   8   2  12      180.13      174.85      5.08 o 
  10   2  12      112.81      113.87      5.14 o 
  12   2  12      190.41      174.76      3.85 o 
  14   2  12      281.34      301.72      6.34 o 
 -21   3  12      200.31      229.76     12.26 o 
 -19   3  12       26.76       25.42      8.43 o 
 -17   3  12      462.50      463.47     17.50 o 
 -15   3  12      649.29      649.68     30.37 o 
 -13   3  12        0.42        5.29      7.75 o 
 -11   3  12      184.64      211.44     12.29 o 
  -9   3  12     3163.73     3127.99     60.89 o 
  -7   3  12    10995.59    10996.72    200.34 o 
  -5   3  12     2377.77     2222.39     58.79 o 
  -3   3  12       19.25       32.49     10.39 o 
  -1   3  12     5583.00     5554.04    133.63 o 
   1   3  12     4075.75     3918.55     84.97 o 
   3   3  12      245.20      277.78     13.93 o 
   5   3  12     5305.66     5122.69    119.28 o 
   7   3  12        2.27        4.34      3.71 o 
   9   3  12      595.28      525.93     11.44 o 
  11   3  12     1143.03     1220.65     16.29 o 
  13   3  12       48.36       38.48      2.94 o 
  15   3  12       35.38       34.18      2.65 o 
 -20   4  12       10.16       12.66      7.24 o 
 -18   4  12      141.28      107.63     10.18 o 
 -16   4  12        3.82        2.96      7.29 o 
 -14   4  12       87.35       91.81      8.07 o 
 -12   4  12        1.14        7.77      7.05 o 
 -10   4  12     1791.57     1773.93     42.53 o 
  -8   4  12      128.55      151.49     21.26 o 
  -6   4  12     4546.49     4586.13     86.88 o 
  -4   4  12      454.81      417.16     19.93 o 
  -2   4  12      909.43      922.74     93.62 o 
   0   4  12     4056.32     4167.54    100.89 o 
   2   4  12     2022.61     2118.32     64.41 o 
   4   4  12      507.97      607.12     26.18 o 
   6   4  12     1653.70     1559.83     28.14 o 
   8   4  12      165.85      127.18      7.47 o 
  10   4  12        4.71        5.94      2.55 o 
  12   4  12      408.45      412.97     10.18 o 
  14   4  12       70.82       94.54      4.45 o 
 -21   5  12      126.31      114.33     14.91 o 
 -19   5  12      199.95      232.04     29.00 o 
 -17   5  12      844.67      760.64     26.96 o 
 -15   5  12      258.96      240.52     10.73 o 
 -13   5  12      617.58      529.48     26.77 o 
 -11   5  12       83.75      113.54     12.92 o 
  -9   5  12      844.16      795.21     30.89 o 
  -7   5  12        1.61        4.36      8.40 o 
  -5   5  12      257.89      241.98     12.88 o 
  -3   5  12       72.39       73.34     10.28 o 
  -1   5  12      131.20      170.97     10.77 o 
   1   5  12     3098.80     2805.54    261.81 o 
   3   5  12        1.26        7.67     11.08 o 
   5   5  12     2723.87     2577.54     47.32 o 
   7   5  12      196.96      173.88      9.33 o 
   9   5  12     1739.97     1670.60     24.60 o 
  11   5  12        7.58       11.84      4.17 o 
  13   5  12       78.13       62.72      5.23 o 
 -20   6  12      972.79      780.46     29.83 o 
 -18   6  12      718.14      714.18     36.45 o 
 -16   6  12     1679.01     1392.77    111.85 o 
 -14   6  12      752.09      627.44     20.77 o 
 -12   6  12     1386.08     1287.57     50.48 o 
 -10   6  12     2342.71     2303.13     56.44 o 
  -8   6  12      640.57      573.95     21.05 o 
  -6   6  12     2980.81     2969.56     72.30 o 
  -4   6  12     1671.41     1740.04     46.07 o 
  -2   6  12      577.38      576.80     21.87 o 
   0   6  12     2724.90     2549.31     85.34 o 
   2   6  12       38.38       32.55     11.27 o 
   4   6  12     2107.45     2025.77     63.21 o 
   6   6  12     1119.52      996.47     39.63 o 
  10   6  12       20.05       36.45     13.44 o 
  12   6  12       11.04        9.36      6.64 o 
 -17   7  12      346.51      331.40     31.48 o 
 -15   7  12      718.81      622.78     44.07 o 
 -13   7  12      409.12      397.01     20.47 o 
 -11   7  12     1064.64      966.60     24.38 o 
  -9   7  12       22.68       21.95      4.56 o 
  -7   7  12      527.49      516.84     17.25 o 
  -5   7  12      746.22      678.69     30.37 o 
  -3   7  12      149.74      177.04      6.65 o 
  -1   7  12      259.89      204.42      7.46 o 
   1   7  12       47.99       44.45     13.44 o 
   3   7  12       26.02       17.54     12.14 o 
   5   7  12        3.62        9.94     23.20 o 
   9   7  12       77.11       44.74     18.23 o 
  11   7  12       22.10       23.75      7.41 o 
 -16   8  12       51.92       59.65     19.88 o 
 -14   8  12       17.51       39.98      8.89 o 
 -12   8  12       35.32       37.31      5.63 o 
 -10   8  12      108.87       87.38      8.74 o 
  -8   8  12      398.15      415.26     13.12 o 
  -6   8  12     1901.52     1849.58     45.77 o 
  -4   8  12     2546.64     2465.89     46.83 o 
  -2   8  12        8.78        7.06      6.81 o 
   0   8  12      389.78      319.93      8.93 o 
   2   8  12      134.20      147.47     24.86 o 
   4   8  12      104.06      112.68     24.86 o 
 -13   9  12      220.57      197.47     15.74 o 
 -11   9  12     1511.84     1595.87     31.37 o 
  -9   9  12      838.83      855.84     42.09 o 
  -7   9  12      482.29      472.44     13.51 o 
  -5   9  12        9.80        6.89      3.35 o 
  -3   9  12     1036.05      969.55     21.07 o 
  -1   9  12      984.28      933.42     18.98 o 
   1   9  12      724.59      701.57     24.27 o 
   3   9  12     1125.78     1064.93     34.32 o 
   5   9  12       24.86       31.48      8.29 o 
   7   9  12       18.20       19.88      8.29 o 
 -14  10  12      363.18      336.38     13.26 o 
 -12  10  12      389.02      386.09     16.57 o 
 -10  10  12       23.20       24.16      4.26 o 
  -8  10  12       24.96       18.39      5.80 o 
  -6  10  12       12.89       19.59      3.16 o 
  -4  10  12      151.50       95.84      4.66 o 
  -2  10  12        7.41        5.52      3.03 o 
   0  10  12        6.61        6.85      7.52 o 
   2  10  12        0.68       10.45      7.03 o 
   4  10  12       75.28       98.56      8.73 o 
   6  10  12        6.46        0.00      5.93 o 
   8  10  12      221.65      210.44     18.23 o 
 -11  11  12      999.66     1100.26     36.45 o 
  -9  11  12      287.68      316.49     13.26 o 
  -7  11  12       93.53       91.47      4.45 o 
  -5  11  12      346.59      358.60     23.20 o 
  -3  11  12        6.55        6.81      3.31 o 
  -1  11  12      230.68      280.04     19.88 o 
   1  11  12       28.80       55.97     14.08 o 
   3  11  12      402.05      448.30     28.17 o 
   5  11  12        0.25        2.98      5.51 o 
  -8  12  12        5.84       11.60      3.31 o 
  -6  12  12       50.49       54.68      3.31 o 
  -4  12  12      194.81      258.50      9.94 o 
  -2  12  12      279.49      296.61     14.91 o 
   0  12  12       63.71       64.62      9.94 o 
 -21   1  13      983.92     1133.76     28.55 o 
 -19   1  13      905.42      893.47     45.22 o 
 -17   1  13      904.60      947.18     22.60 o 
 -15   1  13     8137.53     7453.22    119.57 o 
 -13   1  13        5.47       10.88      6.92 o 
 -11   1  13       12.61       20.14      9.65 o 
  -9   1  13     1092.42     1125.60     38.27 o 
  -7   1  13     3777.81     3817.31     99.47 o 
  -5   1  13      188.12      129.60     12.58 o 
  -3   1  13     1523.23     1416.71     46.89 o 
  -1   1  13     2852.26     2672.76     58.76 o 
   1   1  13     1828.95     1693.81     48.55 o 
   3   1  13        4.11       14.43      9.91 o 
   5   1  13      103.15       98.98      5.26 o 
   7   1  13       38.77       54.33      3.86 o 
   9   1  13       14.97       25.23      3.69 o 
  11   1  13       98.49       92.27      3.77 o 
  13   1  13       60.87       52.25      3.68 o 
  15   1  13      281.17      316.40     10.15 o 
 -22   2  13     1845.82     2086.27     43.35 o 
 -20   2  13       93.98      109.93     10.72 o 
 -18   2  13      190.83      214.55     11.19 o 
 -16   2  13      185.06      130.75     10.52 o 
 -14   2  13      338.57      270.12     11.15 o 
 -12   2  13      807.46      762.84     19.20 o 
 -10   2  13     3499.52     3220.46     92.80 o 
  -8   2  13      562.44      564.85     19.34 o 
  -6   2  13     1979.69     1868.35     53.12 o 
  -4   2  13      275.73      335.45     18.22 o 
  -2   2  13     1877.71     1950.27     49.98 o 
   0   2  13     2623.12     2576.26     55.26 o 
   2   2  13     1455.99     1332.82     38.44 o 
   4   2  13     1596.05     1545.28     42.01 o 
   6   2  13       45.07       43.35      2.98 o 
   8   2  13       14.30       11.87      3.01 o 
  10   2  13      216.84      255.86      7.29 o 
  12   2  13       12.29       16.09      2.16 o 
  14   2  13     1265.51     1241.80     18.41 o 
 -21   3  13        0.39        3.59      6.74 o 
 -19   3  13      117.95       99.85      9.86 o 
 -17   3  13        1.84       -2.85      7.11 o 
 -15   3  13        0.46        6.06      6.70 o 
 -13   3  13     1417.81     1280.97     36.80 o 
 -11   3  13      775.77      846.48     41.07 o 
  -9   3  13      823.54      831.90     22.60 o 
  -7   3  13      519.37      567.00     26.22 o 
  -5   3  13       40.48       79.31     11.44 o 
  -3   3  13        0.31       10.48      9.00 o 
  -1   3  13      181.45      136.53     13.68 o 
   1   3  13     7802.48     7924.67    186.78 o 
   3   3  13       59.73       65.03     13.97 o 
   5   3  13     4126.51     3963.32     64.74 o 
   7   3  13      591.74      538.82     12.31 o 
   9   3  13      138.49      143.81      4.13 o 
  11   3  13        9.43        4.25      1.43 o 
  13   3  13      304.28      285.28      6.39 o 
 -20   4  13      763.70      886.02     22.29 o 
 -18   4  13      559.44      537.21     16.33 o 
 -16   4  13       20.50       22.83      7.11 o 
 -14   4  13      556.15      525.14     14.97 o 
 -12   4  13     1234.30     1064.38     23.64 o 
 -10   4  13      144.09      127.26     14.44 o 
  -8   4  13     2292.89     2289.70     48.40 o 
  -6   4  13     2064.40     2175.75     48.38 o 
  -4   4  13      631.01      589.51     27.13 o 
  -2   4  13      236.38      240.41     19.06 o 
   0   4  13      233.97      224.85     17.85 o 
   2   4  13     1061.84     1085.79     70.42 o 
   4   4  13      652.38      584.07     17.71 o 
   6   4  13     3019.17     2973.86     48.92 o 
   8   4  13        1.83        4.87      3.97 o 
  10   4  13      912.07      928.14     14.82 o 
  12   4  13      116.70      128.27      5.03 o 
  14   4  13      210.12      222.28      6.18 o 
 -19   5  13      538.15      626.76     25.09 o 
 -17   5  13     1313.43     1342.23     71.87 o 
 -15   5  13      134.93       97.72     12.16 o 
 -13   5  13      738.22      714.63     21.94 o 
 -11   5  13      902.20      830.81     27.94 o 
  -9   5  13     7010.82     6879.28    108.27 o 
  -7   5  13     6218.10     6472.21    151.01 o 
  -5   5  13        3.94       23.32      9.34 o 
  -3   5  13     1127.54     1098.03     36.35 o 
  -1   5  13       15.58       17.15     12.54 o 
   1   5  13     3806.69     3797.77    117.02 o 
   3   5  13     6328.37     5953.33    131.13 o 
   5   5  13        9.18       13.30      4.08 o 
   7   5  13     2149.60     1820.89     34.78 o 
   9   5  13       39.94       25.22      4.89 o 
  11   5  13        1.83        7.40      2.98 o 
  13   5  13        1.54       -0.33      5.97 o 
 -20   6  13       48.82       41.43     13.26 o 
 -18   6  13      316.43      308.81     38.11 o 
 -16   6  13        1.32       11.38     13.13 o 
 -14   6  13      483.33      414.98     22.29 o 
 -12   6  13      139.54      111.26      6.99 o 
 -10   6  13      191.92      167.29     12.95 o 
  -8   6  13       54.46       71.63      9.39 o 
  -6   6  13       30.27       45.47      8.34 o 
  -4   6  13     2820.06     2834.28    104.02 o 
  -2   6  13      601.91      514.13     14.17 o 
   0   6  13      302.51      278.38     28.17 o 
   2   6  13      348.52      348.24     24.86 o 
   4   6  13       86.73       77.78     14.61 o 
   6   6  13      839.07      802.95     57.17 o 
   8   6  13       73.72       48.53     15.91 o 
  10   6  13       91.45       56.34     16.57 o 
  12   6  13       64.42       70.31      7.72 o 
 -19   7  13       49.16       43.08     14.91 o 
 -17   7  13      230.03      218.26     17.40 o 
 -15   7  13      104.24       83.44     10.72 o 
 -13   7  13       68.94       54.35      5.69 o 
 -11   7  13     1844.83     1824.00     65.41 o 
  -9   7  13     2021.91     1904.05     35.31 o 
  -7   7  13      128.69      111.73     22.16 o 
  -5   7  13     1877.65     1756.65     37.35 o 
  -3   7  13     2872.30     2745.80     52.53 o 
  -1   7  13      237.13      211.43      7.64 o 
   1   7  13       74.65       69.59     23.20 o 
   3   7  13      295.65      236.34     23.08 o 
  11   7  13       32.17       28.17     16.57 o 
 -16   8  13       39.41       51.37     16.57 o 
 -14   8  13      799.12      855.70     57.57 o 
 -12   8  13      456.51      476.48     12.44 o 
 -10   8  13     2251.48     2172.83     42.70 o 
  -8   8  13     1816.79     1810.82     31.62 o 
  -6   8  13     2357.93     2366.58     72.47 o 
  -4   8  13      330.94      298.13     37.53 o 
  -2   8  13      224.20      212.81      8.13 o 
   0   8  13      180.05      179.19     12.16 o 
 -15   9  13        1.11       -4.56      4.72 o 
 -13   9  13       54.16       73.12      4.87 o 
 -11   9  13       10.91       -1.17      4.40 o 
  -9   9  13       17.60       25.37      8.37 o 
  -7   9  13      409.64      355.31     11.49 o 
  -5   9  13        7.62        4.07      4.54 o 
  -3   9  13      151.79      138.47      6.02 o 
  -1   9  13       68.17       47.56     10.37 o 
   1   9  13        4.91        0.61      9.03 o 
   3   9  13      138.47      132.56     11.60 o 
 -14  10  13       11.58       14.91      3.31 o 
 -12  10  13      107.72      115.99      6.63 o 
 -10  10  13     1225.15     1337.02     35.63 o 
  -8  10  13      402.41      430.51     13.13 o 
  -6  10  13       79.44       72.05      8.29 o 
  -4  10  13        3.87       -3.31      3.22 o 
  -2  10  13        1.72       -0.92      4.14 o 
   0  10  13        1.98        2.29      7.03 o 
   2  10  13       84.60       82.03     14.08 o 
   4  10  13      198.99      190.18     14.08 o 
   6  10  13      186.72      207.13     18.23 o 
 -11  11  13      431.65      512.02     18.23 o 
  -9  11  13       87.65       81.19      4.97 o 
  -7  11  13        3.07       -6.86      8.29 o 
  -5  11  13        3.15       16.95      4.14 o 
  -3  11  13       69.89       91.14     11.60 o 
  -1  11  13      188.35      260.15     16.57 o 
   1  11  13       74.07       91.14     13.26 o 
   3  11  13        0.84        4.97      9.94 o 
  -2  12  13       15.04       11.60      6.63 o 
 -22   0  14     1022.85     1135.06     38.11 o 
 -20   0  14       68.10       62.97     13.26 o 
 -18   0  14     3312.52     3227.87     92.79 o 
 -16   0  14     2970.77     2821.91     86.17 o 
 -14   0  14     8590.47     8705.98    241.92 o 
 -12   0  14        8.70        2.76     10.37 o 
 -10   0  14     2190.19     1923.98    139.19 o 
  -8   0  14       32.08       48.88     14.06 o 
  -6   0  14     4653.86     4736.23    148.07 o 
  -4   0  14      252.04      191.55     30.65 o 
  -2   0  14      229.47      287.53     19.88 o 
   0   0  14     1255.29     1186.26     65.45 o 
   2   0  14      226.19      266.78     24.86 o 
   4   0  14      290.63      295.57     16.57 o 
   6   0  14     3952.10     3878.96     71.27 o 
   8   0  14      372.41      345.72      9.72 o 
  10   0  14     2623.13     2822.23     54.97 o 
  12   0  14        8.70        8.04      2.95 o 
  14   0  14      310.02      268.80     10.46 o 
 -21   1  14      214.38      236.27     10.55 o 
 -19   1  14     1242.44     1239.46     30.64 o 
 -17   1  14      512.89      495.82     20.99 o 
 -15   1  14       12.45       23.09      8.73 o 
 -13   1  14    11332.43    10703.95    171.56 o 
 -11   1  14       37.59       22.01     10.16 o 
  -9   1  14      105.70      100.46     11.50 o 
  -7   1  14      693.67      755.02     43.10 o 
  -5   1  14     2169.22     2383.40     70.26 o 
  -3   1  14        7.19       14.01      8.70 o 
  -1   1  14      873.51      882.38     28.39 o 
   1   1  14      412.52      362.06     22.26 o 
   3   1  14      152.10      183.51     15.02 o 
   5   1  14       31.61       27.12      3.18 o 
   7   1  14        3.08        8.32      2.10 o 
   9   1  14       37.91       38.30      2.23 o 
  11   1  14      382.98      427.87      7.60 o 
  13   1  14       21.94       36.65      3.33 o 
 -22   2  14       43.58       74.57     11.60 o 
 -20   2  14      835.54      903.02     25.42 o 
 -18   2  14      139.85      132.32     10.27 o 
 -16   2  14      158.96      138.26      9.13 o 
 -14   2  14      205.89      174.59      9.06 o 
 -12   2  14     9834.00     9655.69    156.04 o 
 -10   2  14     1697.64     1644.36     43.27 o 
  -8   2  14      121.05      106.32     10.53 o 
  -6   2  14      370.61      304.05     27.14 o 
  -4   2  14      154.73      173.40     11.82 o 
  -2   2  14      472.24      512.51     29.14 o 
   0   2  14      530.86      578.97     20.57 o 
   2   2  14      638.05      631.19     25.07 o 
   4   2  14      372.23      368.52     13.32 o 
   6   2  14       38.17       20.81      3.72 o 
   8   2  14      171.57      184.14      9.76 o 
  10   2  14      515.34      457.80      9.01 o 
  12   2  14      616.39      621.33      9.70 o 
  14   2  14       12.77       26.40      2.84 o 
 -21   3  14      550.50      566.70     26.51 o 
 -19   3  14        0.35       11.16      6.81 o 
 -17   3  14      306.38      289.83     11.22 o 
 -15   3  14     1863.30     1656.86     34.28 o 
 -13   3  14     1642.34     1618.69     29.77 o 
 -11   3  14        4.73        0.56      9.86 o 
  -9   3  14       16.94       18.34      9.62 o 
  -7   3  14       16.46       16.76      8.68 o 
  -5   3  14      679.14      617.52     39.19 o 
  -3   3  14        4.62       17.11     10.44 o 
  -1   3  14     2936.50     2719.17     74.57 o 
   1   3  14      445.19      475.56     38.11 o 
   3   3  14       90.72      127.91      6.66 o 
   5   3  14     1764.91     1654.52     30.13 o 
   7   3  14       26.54       37.38      2.95 o 
   9   3  14       90.83       85.41      7.35 o 
  11   3  14     1722.48     1746.05     23.50 o 
  13   3  14        0.10       -2.23      2.80 o 
 -20   4  14      633.25      629.67     26.51 o 
 -18   4  14       46.85       62.20     11.93 o 
 -16   4  14       40.46       42.73      6.49 o 
 -14   4  14      852.13      763.57     32.62 o 
 -12   4  14      161.11      140.88     14.90 o 
 -10   4  14      515.67      522.34     25.31 o 
  -8   4  14       13.75       21.46     12.26 o 
  -6   4  14        0.23        4.83      8.99 o 
  -4   4  14      245.04      273.25     16.54 o 
  -2   4  14      225.66      235.40     28.17 o 
   0   4  14       90.54       83.21     17.46 o 
   2   4  14      240.52      262.70     20.59 o 
   4   4  14      223.56      229.05     11.11 o 
   6   4  14      146.50      135.99     15.07 o 
   8   4  14      207.11      156.33      5.90 o 
  10   4  14      131.97      124.01      6.39 o 
  12   4  14        0.75       -2.18      2.82 o 
 -19   5  14       59.36       77.38      8.27 o 
 -17   5  14       79.87       83.28     13.13 o 
 -15   5  14      131.80      102.92     11.59 o 
 -13   5  14      813.87      627.20     18.48 o 
 -11   5  14     2113.71     1872.32     34.97 o 
  -9   5  14      146.37      126.15     12.90 o 
  -7   5  14        2.17       12.44      4.39 o 
  -5   5  14     1077.28     1018.08     36.27 o 
  -3   5  14      217.63      178.14     17.46 o 
  -1   5  14     3913.89     3889.03    155.76 o 
   1   5  14     5258.74     5428.40    213.76 o 
   3   5  14      241.27      219.26      7.81 o 
   5   5  14        3.15       12.15      3.17 o 
   7   5  14     2531.23     2245.69     45.23 o 
   9   5  14      220.41      249.29      7.91 o 
  11   5  14      212.83      223.19      9.76 o 
 -18   6  14      117.29      140.10      8.73 o 
 -16   6  14        0.91        0.78     11.08 o 
 -14   6  14      348.01      365.83     11.59 o 
 -12   6  14       93.01      108.99      8.25 o 
 -10   6  14      537.97      512.20     14.69 o 
  -8   6  14       61.31       62.02      5.55 o 
  -6   6  14     3419.64     3317.74     93.75 o 
  -4   6  14      110.36      126.10      8.63 o 
  -2   6  14     2479.77     2214.21     69.23 o 
   0   6  14     2749.82     2750.65    106.05 o 
   2   6  14     1231.43     1145.00     67.94 o 
   4   6  14      296.66      247.22     17.91 o 
   6   6  14        0.67       -4.97     12.89 o 
   8   6  14       68.40       37.07     14.28 o 
  10   6  14      703.75      686.01     41.43 o 
  12   6  14        0.52      -11.60     11.60 o 
 -17   7  14       37.63       58.00     14.91 o 
 -15   7  14      225.66      222.97     12.42 o 
 -13   7  14      411.46      348.82     10.59 o 
 -11   7  14      478.96      439.44     12.55 o 
  -9   7  14       85.31       85.50      5.80 o 
  -7   7  14       16.71       10.48      3.22 o 
  -5   7  14       24.05       27.91      3.22 o 
  -3   7  14      541.57      487.68     24.73 o 
  -1   7  14     2829.86     2647.92    104.39 o 
   1   7  14      118.45      127.59     23.20 o 
   3   7  14      107.50      125.93     26.51 o 
   9   7  14      342.07      419.23     29.83 o 
  11   7  14       73.63       84.51     16.57 o 
 -16   8  14        3.99       -3.31     13.26 o 
 -14   8  14       40.04       32.12      5.79 o 
 -12   8  14      147.90      145.90      6.57 o 
 -10   8  14      531.43      553.10     24.72 o 
  -8   8  14     1514.68     1403.82     54.29 o 
  -6   8  14      195.72      212.93      9.33 o 
  -4   8  14     1596.99     1523.32     36.70 o 
  -2   8  14     1171.94     1068.89     23.98 o 
   0   8  14       35.85       33.69     10.37 o 
 -15   9  14       28.32       41.43      4.97 o 
 -13   9  14      306.94      333.24     45.57 o 
 -11   9  14      522.15      553.56     30.44 o 
  -9   9  14     1189.48     1264.20     28.83 o 
  -7   9  14      588.24      543.61     23.68 o 
  -5   9  14       64.24       85.86      6.13 o 
  -3   9  14      890.89      865.38     23.34 o 
  -1   9  14      161.59      112.68     26.51 o 
   1   9  14      213.16      230.33     16.57 o 
 -12  10  14        8.15        8.29      3.31 o 
 -10  10  14       74.46       82.20      6.63 o 
  -8  10  14       23.93       26.77      6.63 o 
  -6  10  14      100.26      116.72     16.57 o 
  -4  10  14      607.42      613.28     39.77 o 
  -2  10  14        1.25       -4.97     13.26 o 
   0  10  14      470.82      457.34     26.51 o 
   2  10  14       12.28       23.20     14.91 o 
   4  10  14        3.36        3.31     13.26 o 
  -9  11  14      207.96      207.13      8.29 o 
  -7  11  14       11.93       12.02      3.08 o 
  -5  11  14      102.13      173.99     13.26 o 
  -3  11  14       56.79       79.54     13.26 o 
  -1  11  14       18.72       28.17     11.60 o 
   1  11  14       54.77       58.00     11.60 o 
 -21   1  15       38.79       45.46     11.60 o 
 -19   1  15      143.89      161.07     19.06 o 
 -17   1  15      622.41      516.93     17.91 o 
 -15   1  15     4437.49     4553.78     91.39 o 
 -13   1  15     2104.66     2260.79     42.23 o 
 -11   1  15     1871.12     1971.45     35.53 o 
  -9   1  15      502.08      444.97     21.05 o 
  -7   1  15       68.23       67.90     14.44 o 
  -5   1  15     3381.07     3217.36     91.09 o 
  -3   1  15      448.67      439.03     66.97 o 
  -1   1  15       52.03       59.22     10.35 o 
   1   1  15     1289.42     1446.51     43.31 o 
   3   1  15     1243.02     1296.14     18.80 o 
   5   1  15     1566.82     1477.78     22.11 o 
   7   1  15       49.34       44.42      2.59 o 
   9   1  15       51.33       44.68      3.83 o 
  11   1  15      383.58      394.89      6.70 o 
  13   1  15      485.01      453.97      7.98 o 
 -20   2  15      440.58      496.74     18.23 o 
 -18   2  15       25.69       37.56     10.77 o 
 -16   2  15      121.45      133.30      9.94 o 
 -14   2  15       45.55       34.82      8.38 o 
 -12   2  15      160.59      195.33     14.77 o 
 -10   2  15      478.15      507.02     18.35 o 
  -8   2  15       10.98       14.21      9.74 o 
  -6   2  15     3668.62     3446.40    100.42 o 
  -4   2  15     4134.12     3872.17    110.85 o 
  -2   2  15     2405.70     2327.89     78.06 o 
   0   2  15        2.76       -1.92     10.72 o 
   2   2  15        3.35        9.36      2.27 o 
   4   2  15      127.78      112.69      6.30 o 
   6   2  15      211.59      220.86      4.95 o 
   8   2  15        1.44       -1.89      3.05 o 
  10   2  15       46.94       45.41      3.74 o 
  12   2  15      545.33      666.24     10.59 o 
 -21   3  15       11.20       26.51      9.94 o 
 -19   3  15       82.71      127.59     14.91 o 
 -17   3  15       65.58       56.64     12.57 o 
 -15   3  15      173.49      160.52      7.91 o 
 -13   3  15     4996.99     4889.42    101.03 o 
 -11   3  15        0.49        3.91      4.39 o 
  -9   3  15      672.72      714.71     21.13 o 
  -7   3  15     1693.64     1684.68     59.21 o 
  -5   3  15       72.99       79.11     14.53 o 
  -3   3  15     1432.54     1353.92     42.90 o 
  -1   3  15       50.09       55.42     13.54 o 
   1   3  15      866.14      837.37     35.41 o 
   3   3  15     3242.69     3104.61     60.71 o 
   5   3  15     1963.98     1972.83     36.69 o 
   7   3  15        1.12        2.92      3.61 o 
   9   3  15       10.55       13.91      3.34 o 
  11   3  15       80.11      100.36      5.20 o 
  13   3  15        0.56        2.26      2.72 o 
 -20   4  15      328.35      410.94     18.23 o 
 -18   4  15      170.95      208.97     23.20 o 
 -16   4  15      497.13      435.32     26.45 o 
 -14   4  15       39.56       41.23      9.36 o 
 -12   4  15     1081.91     1027.74     25.20 o 
 -10   4  15      502.40      496.38     19.88 o 
  -8   4  15      905.37      868.69     47.36 o 
  -6   4  15     2983.76     2598.90     58.84 o 
  -4   4  15       15.29        4.97     16.57 o 
  -2   4  15     7260.74     7154.06    185.59 o 
   0   4  15      770.06      745.34     41.48 o 
   2   4  15       18.00       10.59      3.21 o 
   4   4  15       76.05      120.22     14.28 o 
   6   4  15      620.33      579.88     14.90 o 
   8   4  15      672.26      559.78     14.28 o 
  10   4  15     1391.36     1392.88     23.25 o 
  12   4  15       70.39       59.25      4.67 o 
 -19   5  15      121.28      148.89      9.94 o 
 -17   5  15        2.21       17.62     10.72 o 
 -15   5  15      485.34      401.46     15.87 o 
 -13   5  15     1290.61     1197.75     33.78 o 
 -11   5  15      995.19     1010.71     35.62 o 
  -9   5  15      647.35      649.56     19.37 o 
  -7   5  15      379.42      390.93     12.09 o 
  -5   5  15      445.89      420.93     15.63 o 
  -3   5  15     4074.00     3843.12    142.67 o 
  -1   5  15        4.00        9.94     18.23 o 
   1   5  15      935.56      959.36     33.92 o 
   3   5  15        1.83       -5.97     11.17 o 
   5   5  15      294.40      324.04     10.10 o 
   7   5  15      853.60      782.08     18.80 o 
   9   5  15      100.07      110.47      4.51 o 
  11   5  15      141.66      158.43     14.08 o 
 -18   6  15       27.71       22.82      7.03 o 
 -16   6  15      318.88      324.99     28.17 o 
 -14   6  15        3.01       11.34      4.52 o 
 -12   6  15        1.16       -1.93      4.50 o 
 -10   6  15        1.79        8.77      4.47 o 
  -8   6  15        1.37       -4.69      6.30 o 
  -6   6  15        1.98        2.66      6.88 o 
  -4   6  15      241.85      269.38     16.23 o 
  -2   6  15     1222.25     1354.81     59.90 o 
   0   6  15      250.77      276.72     24.86 o 
   2   6  15      977.29      937.87     46.40 o 
   4   6  15        0.03      -13.10     14.08 o 
   6   6  15      362.62      341.50     17.46 o 
   8   6  15      358.94      339.49     23.86 o 
  10   6  15      149.33      142.50     16.57 o 
 -17   7  15      740.47      727.43     31.48 o 
 -15   7  15      682.20      760.54     31.56 o 
 -13   7  15       38.48       74.21      5.76 o 
 -11   7  15      879.36      895.46     20.79 o 
  -9   7  15       81.67       85.48      6.50 o 
  -7   7  15      511.62      549.25     25.83 o 
  -5   7  15     6520.31     6383.48    136.94 o 
  -3   7  15     1385.34     1339.84     36.12 o 
  -1   7  15       83.34      106.05     23.20 o 
   1   7  15      149.74      127.59     23.20 o 
   3   7  15      210.22      144.16     23.20 o 
   5   7  15     2147.51     1870.78     76.22 o 
   7   7  15      462.33      478.88     34.80 o 
   9   7  15      356.42      270.09     23.20 o 
 -16   8  15        2.61       12.42      7.46 o 
 -14   8  15      181.08      183.11     20.57 o 
 -12   8  15      115.52      106.91      8.60 o 
 -10   8  15      156.16      166.75     13.87 o 
  -8   8  15      212.53      219.16      8.44 o 
  -6   8  15       19.26       22.80      4.00 o 
  -4   8  15      362.13      393.23     13.48 o 
  -2   8  15        9.75        6.63     21.54 o 
   0   8  15      567.54      555.10     33.14 o 
 -15   9  15       98.10       74.57      4.97 o 
 -13   9  15       21.76       12.87      3.08 o 
 -11   9  15      392.45      364.77     19.97 o 
  -9   9  15      201.66      186.21      8.35 o 
  -7   9  15      214.12      225.65     18.82 o 
  -5   9  15      308.65      314.61     10.49 o 
  -3   9  15       38.93       28.17     16.57 o 
 -12  10  15       90.89       89.48      4.97 o 
 -10  10  15       11.51       13.29      3.31 o 
  -8  10  15        0.36        8.29      7.46 o 
  -6  10  15        8.58        8.47      4.14 o 
  -4  10  15      137.37      132.56     18.23 o 
  -2  10  15        6.80       -3.31      9.94 o 
   0  10  15        2.33        8.29     13.26 o 
   2  10  15       96.71      124.28     16.57 o 
   4  10  15      208.01      261.81     16.57 o 
  -7  11  15       61.11       48.05      8.29 o 
  -5  11  15      625.92      757.26     28.17 o 
  -3  11  15       52.99       76.22     11.60 o 
  -1  11  15       47.77       69.59     11.60 o 
 -20   0  16      326.70      352.95     16.57 o 
 -18   0  16     1196.16     1304.07     43.08 o 
 -16   0  16     2468.35     2828.53     86.17 o 
 -14   0  16     1589.81     1501.26     49.71 o 
 -12   0  16        7.58       31.56      9.38 o 
 -10   0  16       48.84       28.43      7.75 o 
  -6   0  16     1744.20     1804.18    148.30 o 
  -4   0  16     2929.45     2883.40    125.11 o 
  -2   0  16       48.62      109.82     21.08 o 
   0   0  16       65.23       91.19      5.06 o 
   2   0  16      755.18      773.19     18.31 o 
   4   0  16      642.39      571.14     13.87 o 
   6   0  16       78.92       63.90      9.93 o 
   8   0  16       34.37       28.28      5.83 o 
  10   0  16      716.60      655.96     18.54 o 
  12   0  16      741.35      745.69     17.78 o 
 -21   1  16       25.39       26.51      8.29 o 
 -19   1  16      448.28      470.89     15.53 o 
 -17   1  16      632.28      583.48     24.86 o 
 -15   1  16      665.87      580.11     21.54 o 
 -13   1  16      134.28      120.07      8.83 o 
 -11   1  16      335.70      331.65     17.09 o 
  -9   1  16     1167.48     1080.83     27.14 o 
  -7   1  16      633.57      745.66     38.11 o 
  -5   1  16      724.94      770.54     57.41 o 
  -3   1  16       13.23        4.29     10.74 o 
  -1   1  16       13.34       15.89      4.35 o 
   1   1  16       11.18       17.21      2.81 o 
   3   1  16      936.56      940.99     14.58 o 
   5   1  16      224.93      202.08      4.81 o 
   7   1  16        0.63       -2.69      2.42 o 
   9   1  16       31.97       39.18      2.83 o 
  11   1  16        1.32        5.65      2.39 o 
 -20   2  16      337.60      399.34     19.88 o 
 -18   2  16      119.56      113.53      7.41 o 
 -16   2  16     1162.78     1156.81     26.87 o 
 -14   2  16      248.43      234.05     14.93 o 
 -12   2  16       18.76        3.83      8.28 o 
 -10   2  16        6.62       22.66     11.24 o 
  -8   2  16      278.00      290.19     33.15 o 
  -6   2  16      556.89      472.25     44.74 o 
  -4   2  16      130.30      144.16     23.20 o 
  -2   2  16     1007.04     1067.19     28.80 o 
   0   2  16       79.19       77.85      4.97 o 
   2   2  16     3448.37     3383.81     45.56 o 
   4   2  16       11.89        2.40      3.07 o 
   6   2  16       46.68       56.50      3.33 o 
   8   2  16       84.49      115.35      3.35 o 
  10   2  16      199.30      212.82      4.39 o 
  12   2  16      116.03      184.51      8.29 o 
 -21   3  16      659.16      921.30     31.48 o 
 -19   3  16      597.06      603.16     23.20 o 
 -17   3  16       17.10       13.26     11.03 o 
 -15   3  16     1589.64     1605.25     46.52 o 
 -13   3  16       60.94       67.20     11.09 o 
 -11   3  16        2.21        6.48      6.46 o 
  -9   3  16     1876.04     1730.89     85.86 o 
  -7   3  16     1657.13     1585.48     48.04 o 
  -5   3  16     2417.49     2196.86     68.66 o 
  -3   3  16     1584.45     1632.18     37.49 o 
  -1   3  16       97.42      107.09      5.55 o 
   1   3  16      223.19      238.00     13.42 o 
   3   3  16       44.84       56.15      6.03 o 
   5   3  16      359.02      361.28     10.28 o 
   7   3  16       43.08       18.63      4.52 o 
   9   3  16       31.69       44.72      2.28 o 
  11   3  16       30.45       56.94      5.26 o 
 -20   4  16      101.82      112.68     11.60 o 
 -18   4  16       52.32       65.49     11.29 o 
 -16   4  16      764.73      781.30     29.83 o 
 -14   4  16        6.76       12.39      4.48 o 
 -12   4  16       37.63       39.31      9.57 o 
 -10   4  16        6.42        1.03      6.64 o 
  -8   4  16      372.37      348.83     28.46 o 
  -6   4  16      382.97      389.20     30.90 o 
  -4   4  16     5808.52     5565.88    361.23 o 
  -2   4  16       62.75       63.36      4.38 o 
   0   4  16      262.09      218.65     16.42 o 
   2   4  16     1743.12     1690.54     33.96 o 
   4   4  16        0.73       -5.28      3.83 o 
   6   4  16      848.21      819.98     24.16 o 
   8   4  16      672.98      609.44     15.36 o 
  10   4  16       13.98        8.90      2.97 o 
 -19   5  16      575.09      613.24     18.23 o 
 -17   5  16      739.19      820.91     53.02 o 
 -15   5  16      189.05      186.34      7.99 o 
 -13   5  16      169.19      170.09      8.34 o 
 -11   5  16     2734.19     2527.02     71.51 o 
  -9   5  16      137.73      120.33      6.88 o 
  -7   5  16      445.00      486.49     16.41 o 
  -5   5  16     1338.10     1213.50     40.49 o 
  -3   5  16      678.28      645.22     21.77 o 
  -1   5  16     1661.77     1761.41     86.17 o 
   1   5  16      767.50      780.90     33.69 o 
   3   5  16        1.62       -5.63      4.06 o 
   5   5  16      479.47      425.34     23.16 o 
   7   5  16       33.51       25.12      3.19 o 
   9   5  16       94.01       93.77      4.44 o 
 -18   6  16       67.85       68.66      6.74 o 
 -16   6  16      124.91      150.01     13.74 o 
 -14   6  16     2041.67     1911.46     62.71 o 
 -12   6  16       63.68       36.59      9.80 o 
 -10   6  16     1028.17     1003.75     34.68 o 
  -8   6  16     3651.99     3592.15     82.28 o 
  -6   6  16      182.96      184.14     12.16 o 
  -4   6  16       22.29       29.45     13.77 o 
  -2   6  16      137.23      132.56     19.88 o 
   0   6  16      849.96      856.68     41.43 o 
   2   6  16      470.95      471.15     26.19 o 
   4   6  16      931.40      833.19     31.82 o 
   6   6  16      311.81      320.65     21.65 o 
   8   6  16       16.79       24.86     14.91 o 
  10   6  16      227.14      193.87     14.91 o 
 -17   7  16      787.64      782.72     41.15 o 
 -15   7  16       77.70       89.26      8.37 o 
 -13   7  16       56.89       33.66      5.98 o 
 -11   7  16      415.55      399.60     14.83 o 
  -9   7  16      396.38      492.37     29.83 o 
  -7   7  16      398.38      378.73     13.48 o 
  -5   7  16      525.31      525.04     16.88 o 
  -3   7  16       21.78       13.26     14.08 o 
  -1   7  16      136.22      119.31     24.86 o 
   1   7  16       26.46        8.29     19.88 o 
   3   7  16      311.06      223.70     24.86 o 
   5   7  16      157.05      172.33     21.54 o 
   7   7  16       59.47       58.00     16.57 o 
 -16   8  16      233.01      217.07     72.91 o 
 -14   8  16      151.86      161.42     19.06 o 
 -12   8  16       39.51       29.15      7.58 o 
 -10   8  16       49.17       42.72      8.68 o 
  -8   8  16      313.82      304.30     10.01 o 
  -6   8  16      526.27      491.34     16.44 o 
  -4   8  16       37.61       28.86     20.59 o 
  -2   8  16     1494.66     1300.76     64.62 o 
   0   8  16       31.98       48.05     21.54 o 
 -13   9  16        8.60       11.60      3.08 o 
 -11   9  16      372.36      425.12     16.57 o 
  -9   9  16      770.37      811.20     19.52 o 
  -7   9  16       56.50       66.86      6.50 o 
  -5   9  16       75.95       97.63     14.06 o 
 -10  10  16        9.21       17.67      6.63 o 
  -8  10  16       70.21      118.53      4.65 o 
  -6  10  16        2.02        0.00     11.60 o 
  -4  10  16      157.47      154.10     14.91 o 
  -2  10  16       13.61        8.29     13.26 o 
   0  10  16        7.31       -6.63     13.26 o 
   2  10  16        0.03        1.66     13.26 o 
 -19   1  17      527.85      621.38     23.20 o 
 -17   1  17        2.37       -3.31      9.94 o 
 -15   1  17      239.12      289.65     11.60 o 
 -13   1  17     1874.36     1746.98     79.54 o 
 -11   1  17      172.17      185.99      8.82 o 
  -9   1  17     1735.23     1510.52     23.61 o 
  -7   1  17      283.45      294.06      9.76 o 
  -5   1  17     1578.95     1544.24     42.24 o 
  -3   1  17       68.45       74.05      3.76 o 
  -1   1  17      115.73      127.33      4.86 o 
   1   1  17       14.98       21.31      2.47 o 
   3   1  17       71.73       85.71      5.86 o 
   5   1  17      884.57      865.07     14.31 o 
   7   1  17       90.31       91.17      7.29 o 
   9   1  17      234.10      289.90      6.28 o 
  11   1  17      199.08      212.56      4.19 o 
 -20   2  17      302.11      356.26     16.57 o 
 -18   2  17      731.97      792.06     29.83 o 
 -16   2  17     1395.17     1546.00     53.02 o 
 -14   2  17     1600.57     1520.88     43.83 o 
 -12   2  17      983.34      792.49     35.88 o 
 -10   2  17     1000.34      969.39     22.15 o 
  -8   2  17       79.14       94.44     12.02 o 
  -6   2  17      459.00      479.96     23.13 o 
  -4   2  17      138.26      170.40      7.14 o 
  -2   2  17      287.16      338.57      9.00 o 
   0   2  17     2584.75     2636.92     37.72 o 
   2   2  17      927.40      904.61     14.80 o 
   4   2  17      353.42      344.49     13.07 o 
   6   2  17       32.45       37.41      6.06 o 
   8   2  17      401.33      347.26     13.14 o 
  10   2  17        2.07        1.75      1.81 o 
 -19   3  17       71.06       94.45     11.60 o 
 -17   3  17       10.15        7.29     10.21 o 
 -15   3  17      690.61      670.00     24.52 o 
 -13   3  17      525.27      564.46     19.61 o 
 -11   3  17     7230.57     7070.69    172.92 o 
  -9   3  17      602.10      557.02     20.24 o 
  -7   3  17       11.02        7.10      9.73 o 
  -5   3  17      276.55      295.15      9.59 o 
  -3   3  17      104.58      110.28      5.85 o 
  -1   3  17     1758.37     1746.65     44.25 o 
   1   3  17      366.03      329.99      7.60 o 
   3   3  17     1917.07     1870.13     30.19 o 
   5   3  17       69.84       58.16      5.31 o 
   7   3  17      383.18      386.15     11.34 o 
   9   3  17      174.51      178.35     15.61 o 
  11   3  17        9.09       14.45      2.64 o 
 -20   4  17      641.64      732.40     26.51 o 
 -18   4  17      256.74      324.78     19.88 o 
 -16   4  17      353.20      445.38     20.70 o 
 -14   4  17      318.60      293.16     14.33 o 
 -12   4  17       77.62       90.26     11.97 o 
 -10   4  17       53.82       40.96     10.25 o 
  -8   4  17      434.08      407.42     29.72 o 
  -6   4  17      716.90      761.40     36.91 o 
  -4   4  17        2.85       19.89      9.53 o 
  -2   4  17     1550.68     1478.23     45.92 o 
   0   4  17     2784.10     2825.66     56.53 o 
   2   4  17        5.10       13.95     13.05 o 
   4   4  17       89.91       74.26     11.01 o 
   6   4  17      297.39      269.03      9.62 o 
   8   4  17      880.90      958.68     30.29 o 
  10   4  17      103.72       88.49      5.31 o 
 -19   5  17      773.20      962.92     25.68 o 
 -17   5  17      530.50      613.10     24.86 o 
 -15   5  17        0.29       -1.49      9.44 o 
 -13   5  17      525.17      464.22     35.87 o 
 -11   5  17     1920.22     2043.36     87.43 o 
  -9   5  17     1104.80     1073.01     50.99 o 
  -7   5  17     1265.38     1226.03     43.39 o 
  -5   5  17     5819.41     5547.96    140.27 o 
  -3   5  17     1148.02     1083.16     36.06 o 
  -1   5  17      632.86      653.67     25.70 o 
   1   5  17      346.62      377.40     11.10 o 
   3   5  17       19.61       20.24      4.21 o 
   5   5  17       81.84       59.25      5.37 o 
   7   5  17       63.43       49.28     10.65 o 
   9   5  17        4.26       14.37      6.12 o 
 -18   6  17       57.48       62.70      7.46 o 
 -16   6  17      200.78      243.51     20.68 o 
 -14   6  17     1227.32     1253.84     42.45 o 
 -12   6  17       70.59       75.61      7.57 o 
 -10   6  17     1098.09     1147.59     34.91 o 
  -8   6  17       60.65       73.99      7.46 o 
  -6   6  17      183.17      187.99     19.27 o 
  -4   6  17     1489.96     1376.80     38.07 o 
  -2   6  17     1873.06     1942.03     94.45 o 
   0   6  17      123.17      144.16     24.86 o 
   2   6  17       59.45       50.54     15.23 o 
   4   6  17      334.52      343.28     39.77 o 
   6   6  17       37.76       39.77     14.91 o 
   8   6  17      136.70      115.99     13.26 o 
 -17   7  17       14.33        8.29     14.91 o 
 -15   7  17      509.61      645.19     81.19 o 
 -13   7  17       44.48       30.81      4.85 o 
 -11   7  17        6.54       15.33      4.20 o 
  -9   7  17        6.01       14.73      6.63 o 
  -7   7  17        1.78        8.06      3.28 o 
  -5   7  17      403.92      457.20     20.24 o 
  -3   7  17      171.01      195.53     23.20 o 
  -1   7  17      124.74      178.96     29.83 o 
   1   7  17        8.49        4.97     19.88 o 
   3   7  17      852.36      734.06     43.08 o 
   5   7  17        1.76        0.00     16.57 o 
   7   7  17       95.68      111.02     16.57 o 
 -14   8  17        6.47       33.84      9.89 o 
 -12   8  17        1.55       -0.58      3.17 o 
 -10   8  17      160.89      174.12     11.36 o 
  -8   8  17     1476.42     1514.66     39.48 o 
  -6   8  17     1354.92     1308.99    101.91 o 
  -4   8  17        1.89        8.29     21.54 o 
  -2   8  17       25.53       62.97     23.20 o 
   0   8  17       44.95       51.37     21.54 o 
 -13   9  17       71.60      103.31     17.40 o 
 -11   9  17       56.05       41.49      8.29 o 
  -9   9  17       59.16       60.08      3.31 o 
  -7   9  17       43.98       58.33     13.79 o 
  -5   9  17       65.12       72.91     16.57 o 
  -8  10  17      549.23      692.63     29.83 o 
  -6  10  17      115.28      119.31     13.26 o 
  -4  10  17       12.95       18.23      9.94 o 
  -2  10  17       27.35       46.40     14.91 o 
   0  10  17       15.03       24.86     13.26 o 
 -10   0  18     3114.18     2930.87     58.05 o 
  -8   0  18        1.09        1.89      6.63 o 
  -6   0  18      493.65      560.37     14.48 o 
  -4   0  18      856.06      734.99     19.11 o 
  -2   0  18      150.46      114.75      6.06 o 
   0   0  18     1310.34     1184.74     27.74 o 
   2   0  18       38.65       46.53      3.16 o 
   4   0  18      672.69      735.35     16.86 o 
   6   0  18      747.10      740.87     25.73 o 
   8   0  18      549.42      661.75     33.14 o 
  10   0  18       17.33       25.77      8.29 o 
 -17   1  18        4.29        9.94      8.29 o 
 -15   1  18      106.09      135.88     11.60 o 
 -13   1  18       95.63      102.10      9.56 o 
 -11   1  18     2208.00     1917.03     40.98 o 
  -9   1  18      223.89      193.10      5.42 o 
  -7   1  18      378.50      317.74      7.40 o 
  -5   1  18      201.84      196.06      6.57 o 
  -3   1  18       38.93       24.02      3.89 o 
  -1   1  18      116.78      109.73      3.67 o 
   1   1  18      238.41      243.91      5.57 o 
   3   1  18      158.05      167.99      6.52 o 
   5   1  18      685.90      652.79     11.82 o 
   7   1  18       35.94       30.61      2.27 o 
   9   1  18        1.08        4.14      1.17 o 
 -18   2  18      274.75      293.29     16.57 o 
 -16   2  18       25.73       24.86      9.94 o 
 -14   2  18       84.68       84.51     11.60 o 
 -12   2  18      247.25      275.19     12.61 o 
 -10   2  18      409.65      432.08     20.62 o 
  -8   2  18      670.35      604.18     25.79 o 
  -6   2  18      272.98      295.17      9.46 o 
  -4   2  18      102.93      127.29      4.67 o 
  -2   2  18       43.10       50.55      7.21 o 
   0   2  18      781.14      739.66     15.84 o 
   2   2  18      219.99      215.01      9.09 o 
   4   2  18       59.48       62.22      2.89 o 
   6   2  18      579.28      580.36     12.14 o 
   8   2  18       72.20       87.02      3.11 o 
  10   2  18      130.91      151.84      8.06 o 
 -19   3  18     1674.54     1923.80     56.34 o 
 -17   3  18      391.08      409.28     19.88 o 
 -15   3  18       64.51       79.06     14.91 o 
 -13   3  18      476.70      428.56     10.85 o 
 -11   3  18      141.20      175.64     14.10 o 
  -9   3  18      214.33      235.16     15.87 o 
  -7   3  18      568.04      545.18     19.37 o 
  -5   3  18      122.50       89.64      5.88 o 
  -3   3  18      142.98      118.83     14.83 o 
  -1   3  18     1851.49     1803.92     27.23 o 
   1   3  18       52.73       67.89      5.02 o 
   3   3  18        8.75       18.41      5.98 o 
   5   3  18       25.27       36.03      5.57 o 
   7   3  18       58.08       54.76      4.31 o 
   9   3  18        6.69       12.16      2.72 o 
 -18   4  18        9.75       11.60      9.94 o 
 -16   4  18       33.53       21.73      9.23 o 
 -14   4  18      502.81      538.14     25.87 o 
 -12   4  18     2587.77     2640.40     61.11 o 
 -10   4  18      155.20      158.02     23.58 o 
  -8   4  18      326.94      299.74     19.18 o 
  -6   4  18      457.15      443.69     25.09 o 
  -4   4  18        0.13        5.02      9.29 o 
  -2   4  18     3376.99     3345.71     65.53 o 
   0   4  18       12.93       25.12      6.29 o 
   2   4  18        9.27        5.05      3.19 o 
   4   4  18      139.18      154.06      6.12 o 
   6   4  18      372.01      346.00     15.70 o 
   8   4  18      255.50      268.38      6.86 o 
 -17   5  18       18.64        3.31     14.08 o 
 -15   5  18      805.67      784.88     49.47 o 
 -13   5  18        8.64       15.05      8.57 o 
 -11   5  18      731.67      767.98     30.65 o 
  -9   5  18     1079.66      948.20     31.45 o 
  -7   5  18      323.42      322.78     19.48 o 
  -5   5  18        0.26        1.17      9.55 o 
  -3   5  18       31.63       29.31     14.04 o 
  -1   5  18       44.40       41.12     15.79 o 
   1   5  18        4.20       11.84      3.21 o 
   3   5  18      218.30      233.02      7.86 o 
   5   5  18       53.22       52.96      5.45 o 
   7   5  18       56.06       66.70      6.35 o 
 -16   6  18       36.94       30.95     13.26 o 
 -14   6  18      641.77      632.77     31.48 o 
 -12   6  18       16.70        5.71     19.12 o 
 -10   6  18      134.28      139.44     28.64 o 
  -8   6  18      943.63      909.91     34.10 o 
  -6   6  18       97.78       98.05     11.51 o 
  -4   6  18        1.10        3.02      7.65 o 
  -2   6  18      661.22      632.98     39.77 o 
   0   6  18        2.05       -3.66     13.91 o 
   2   6  18       36.85       37.61     13.44 o 
   4   6  18       24.88       12.78     12.26 o 
   6   6  18      462.38      487.16     28.17 o 
 -15   7  18      498.65      538.31     61.31 o 
 -13   7  18        2.45        7.25      8.48 o 
 -11   7  18        0.94        2.45     12.15 o 
  -9   7  18      119.18      139.02     20.44 o 
  -7   7  18        7.08        9.94      9.03 o 
  -5   7  18       30.92       30.01     18.23 o 
  -3   7  18        7.46       16.57     21.54 o 
  -1   7  18       16.61       19.88     19.88 o 
   1   7  18     1157.40      956.10     46.40 o 
   3   7  18       99.66      101.08     21.54 o 
   5   7  18       38.88       58.00     14.91 o 
 -14   8  18       21.79       32.13     18.23 o 
 -12   8  18       33.30       28.72      8.73 o 
 -10   8  18       88.54       79.56     11.93 o 
  -8   8  18       83.01      108.62      9.18 o 
  -6   8  18      981.29      959.41     62.97 o 
  -4   8  18       44.56       72.91     24.86 o 
  -2   8  18      755.77      785.43     49.71 o 
   4   8  18        2.68        9.94     16.57 o 
 -11   9  18       87.88      126.71     14.91 o 
  -9   9  18      141.38      162.79     14.08 o 
  -7   9  18       27.40       48.05     14.91 o 
  -5   9  18      461.16      490.48     28.17 o 
 -13   1  19      185.09      183.93     24.86 o 
 -11   1  19      325.07      322.09      9.70 o 
  -9   1  19        0.34       -7.61      3.80 o 
  -7   1  19      317.12      339.91     12.57 o 
  -5   1  19      116.99      120.49      4.44 o 
  -3   1  19      904.45      914.82     16.13 o 
  -1   1  19       32.77       24.68      4.45 o 
   1   1  19      416.63      461.82      8.59 o 
   3   1  19       81.68      101.79      3.37 o 
   5   1  19       11.60       17.35      2.56 o 
   7   1  19      112.04      138.15      8.06 o 
   9   1  19        3.11        7.17      3.50 o 
 -14   2  19      173.25      139.19     23.20 o 
 -12   2  19      666.48      641.09     26.52 o 
 -10   2  19     1927.22     1914.86     38.58 o 
  -8   2  19       34.08       29.15      3.93 o 
  -6   2  19       13.18       11.17      2.67 o 
  -4   2  19      970.54     1017.90     17.81 o 
  -2   2  19      411.58      466.12     16.52 o 
   0   2  19     1342.00     1397.35     21.88 o 
   2   2  19      395.70      405.82     10.05 o 
   4   2  19        0.93       -2.15      1.67 o 
   6   2  19      571.51      603.14     11.07 o 
   8   2  19      127.55      127.59      4.97 o 
 -15   3  19     1468.77     1370.36     56.34 o 
 -13   3  19      816.62      794.83     26.43 o 
 -11   3  19      234.78      191.28     45.57 o 
  -9   3  19     1226.90     1098.06     33.61 o 
  -7   3  19       54.64       80.63     11.36 o 
  -5   3  19       37.25       42.19      4.53 o 
  -3   3  19     1813.43     1815.90     27.97 o 
  -1   3  19       10.44        2.60      5.53 o 
   1   3  19       75.71       71.21      9.81 o 
   3   3  19       19.49       21.14      4.54 o 
   5   3  19      270.56      274.69     12.02 o 
   7   3  19      106.42      114.59      4.57 o 
 -16   4  19      209.45      175.64     23.20 o 
 -14   4  19     1652.13     1613.94     62.97 o 
 -12   4  19      918.32      829.87     58.82 o 
 -10   4  19      128.26      102.11     15.02 o 
  -8   4  19      214.70      208.71     17.11 o 
  -6   4  19        2.91        7.81      9.55 o 
  -4   4  19     2111.48     2048.24     53.34 o 
  -2   4  19      173.00      201.29      5.96 o 
   0   4  19      653.75      692.82     13.63 o 
   2   4  19      128.41      134.76      6.08 o 
   4   4  19        6.80        9.15      6.04 o 
   6   4  19       35.23       40.89      4.14 o 
   8   4  19       92.75       96.61      8.86 o 
 -17   5  19       21.39       26.51     16.57 o 
 -15   5  19       21.88       21.09     12.73 o 
 -13   5  19       23.15       13.34     11.54 o 
 -11   5  19       23.27       32.16     12.26 o 
  -9   5  19      369.87      374.85     19.92 o 
  -7   5  19       77.42       76.67     12.79 o 
  -5   5  19       71.46       72.74     10.77 o 
  -3   5  19       60.44       97.59     18.75 o 
  -1   5  19       87.42      109.21     12.85 o 
   1   5  19      525.12      529.14     14.24 o 
   3   5  19       80.90       92.18      4.63 o 
   5   5  19       24.33       17.22      3.22 o 
   7   5  19      237.97      282.54      8.12 o 
 -16   6  19       24.54       27.84      8.73 o 
 -14   6  19       98.47      101.26     12.26 o 
 -12   6  19        1.90       -3.02      9.50 o 
 -10   6  19       88.79       93.97     12.54 o 
  -8   6  19        7.99        7.76     10.02 o 
  -6   6  19      799.01      726.43     26.60 o 
  -4   6  19      412.98      405.97     39.77 o 
  -2   6  19       46.84       28.17     23.20 o 
   0   6  19      101.01      103.54     15.10 o 
   2   6  19      240.20      237.78     18.13 o 
   4   6  19        1.40        6.63     13.26 o 
   6   6  19       86.99       59.65     13.26 o 
 -15   7  19      589.69      609.63     93.62 o 
 -13   7  19      257.18      300.50     45.57 o 
 -11   7  19       15.80       13.24      7.72 o 
  -9   7  19      448.23      472.88     27.34 o 
  -7   7  19      667.33      617.80     26.51 o 
  -5   7  19      140.64      152.45     23.20 o 
  -3   7  19     1275.16     1093.63     64.62 o 
  -1   7  19       42.39       59.65     23.20 o 
   1   7  19      135.72      101.08     19.88 o 
   3   7  19      134.73      125.93     19.88 o 
 -12   8  19       21.68       43.39     13.26 o 
 -10   8  19      202.04      239.84     11.54 o 
  -8   8  19      214.79      247.15     29.00 o 
  -9   9  19        7.53        6.63      9.94 o 
  -7   9  19        0.06        0.00     11.60 o 
  -5   9  19       32.94       19.88     14.91 o 
 -12   0  20     1097.96     1020.72     61.31 o 
 -10   0  20        1.01        6.30     15.74 o 
  -8   0  20      565.40      539.23     15.97 o 
  -6   0  20      265.89      246.90      9.03 o 
  -4   0  20      652.97      666.09     16.86 o 
  -2   0  20     1940.94     2046.65     44.58 o 
   0   0  20       82.26       75.55      9.21 o 
   2   0  20     2072.26     1897.17     37.87 o 
   4   0  20       18.63       21.03      4.97 o 
   6   0  20       75.81      115.99      4.97 o 
   8   0  20      140.61      127.59      4.97 o 
 -13   1  20       49.95       58.00     21.54 o 
 -11   1  20     1260.52     1163.92     41.56 o 
  -9   1  20      633.45      683.96     13.40 o 
  -7   1  20      664.58      733.15     19.78 o 
  -5   1  20        4.89       -3.06      4.61 o 
  -3   1  20      485.77      542.78     11.51 o 
  -1   1  20        8.45       14.15      2.26 o 
   1   1  20       92.09       93.51      6.41 o 
   3   1  20      582.25      550.87     10.35 o 
   5   1  20       28.04       21.46      4.48 o 
   7   1  20       53.85       55.62      2.49 o 
 -14   2  20      146.08      167.36     24.86 o 
 -12   2  20      317.56      307.88     10.37 o 
 -10   2  20     1550.05     1394.87     35.64 o 
  -8   2  20      225.11      246.19     13.02 o 
  -6   2  20        2.42       11.46      5.26 o 
  -4   2  20      394.39      416.11     11.45 o 
  -2   2  20       93.38      123.27      4.27 o 
   0   2  20        4.75       12.48      3.59 o 
   2   2  20     1450.26     1475.18     24.73 o 
   4   2  20      445.92      488.69      9.47 o 
   6   2  20        0.07        7.73      8.29 o 
 -15   3  20      245.49      263.47     24.86 o 
 -13   3  20      186.20      215.67     12.17 o 
 -11   3  20      348.67      364.34     10.98 o 
  -9   3  20       23.52       23.56     11.63 o 
  -7   3  20     1288.01     1325.48     26.19 o 
  -5   3  20       28.39       55.67     12.39 o 
  -3   3  20      175.03      195.80      5.25 o 
  -1   3  20      147.15      139.38      9.57 o 
   1   3  20       50.10       57.96      5.25 o 
   3   3  20       74.57       74.87      7.88 o 
   5   3  20      174.43      192.27      6.06 o 
   7   3  20        8.92       24.57      7.46 o 
 -16   4  20       32.32       24.86     16.57 o 
 -14   4  20       21.64       27.49      4.63 o 
 -12   4  20        2.99       20.09     10.59 o 
 -10   4  20      204.18      197.22     20.71 o 
  -8   4  20      146.29      134.92     13.91 o 
  -6   4  20     2934.46     2987.94     64.51 o 
  -4   4  20     1048.60     1119.09     21.15 o 
  -2   4  20      258.50      250.69     12.20 o 
   0   4  20        4.65        1.30      4.44 o 
   2   4  20        6.51       10.00      3.17 o 
   4   4  20      297.51      298.45      8.37 o 
   6   4  20       48.59       58.93      4.14 o 
 -15   5  20        0.54        9.94     14.91 o 
 -13   5  20      141.56      189.34     32.91 o 
 -11   5  20       55.40       41.20     10.72 o 
  -9   5  20      484.31      448.25     23.58 o 
  -7   5  20        5.05       -1.92     10.02 o 
  -5   5  20        0.33       -3.21      8.55 o 
  -3   5  20      109.88      118.38      7.59 o 
  -1   5  20      158.24      146.91      9.12 o 
   1   5  20        2.17       11.81      7.86 o 
   3   5  20      119.35      141.27      9.94 o 
   5   5  20       14.63       14.31      3.14 o 
 -14   6  20       77.22      128.75     16.13 o 
 -12   6  20      416.48      404.31     23.20 o 
 -10   6  20      222.35      183.77     13.13 o 
  -8   6  20      828.09      866.83     27.47 o 
  -6   6  20      298.66      309.86     29.83 o 
  -4   6  20        8.97       46.40     23.20 o 
  -2   6  20       23.41       24.63      6.59 o 
   0   6  20        3.31       11.02     13.44 o 
   2   6  20       70.85       72.91     16.57 o 
   4   6  20       49.11       44.74     11.60 o 
 -13   7  20        9.98        4.97      7.55 o 
 -11   7  20       12.85        4.35      8.53 o 
  -9   7  20       80.28       82.85     11.60 o 
  -7   7  20      112.70      132.56     26.51 o 
  -5   7  20        3.35       14.91     19.88 o 
  -3   7  20      157.83      142.50     26.51 o 
   1   7  20       25.61       24.86     18.23 o 
 -10   8  20       10.04       -1.66     13.26 o 
  -8   8  20       10.65       26.51     16.57 o 
 -15   1  21       42.30       41.43     21.54 o 
 -13   1  21       31.46        0.00     18.23 o 
 -11   1  21      273.70      216.54      9.64 o 
  -9   1  21      205.29      208.27     12.92 o 
  -7   1  21     1545.54     1574.62     38.27 o 
  -5   1  21      144.61      150.01      5.56 o 
  -3   1  21       71.99       88.66      4.89 o 
  -1   1  21      126.71      111.24      5.61 o 
   1   1  21        2.63        5.53      3.99 o 
   3   1  21       34.21       55.95      5.02 o 
   5   1  21        6.36        6.42      2.49 o 
 -16   2  21       12.13       11.60     19.88 o 
 -14   2  21      155.59      129.25     21.54 o 
 -12   2  21     1685.71     1412.81     34.03 o 
 -10   2  21       27.59       43.28      9.63 o 
  -8   2  21      231.03      269.67     10.73 o 
  -6   2  21      512.21      524.53     22.96 o 
  -4   2  21      823.59      852.80     19.17 o 
  -2   2  21        9.24       13.01      3.12 o 
   0   2  21        0.39        7.83      3.69 o 
   2   2  21      200.89      228.53     12.44 o 
   4   2  21       10.24        7.21      2.21 o 
   6   2  21       61.22       56.34      3.31 o 
 -17   3  21        2.96      -11.60     16.57 o 
 -15   3  21       65.27       59.65     18.23 o 
 -13   3  21        5.01        0.83      8.29 o 
 -11   3  21       27.51       32.36      4.61 o 
  -9   3  21     1158.55     1119.99     23.72 o 
  -7   3  21        0.39        6.78      5.74 o 
  -5   3  21      209.96      215.86      9.66 o 
  -3   3  21      715.31      775.06     14.58 o 
  -1   3  21      145.94      116.86      5.02 o 
   1   3  21       37.86       51.16      6.64 o 
   3   3  21      221.81      252.64     16.98 o 
   5   3  21      112.61      133.23      4.57 o 
 -16   4  21       85.98       92.79     18.23 o 
 -14   4  21     1219.11     1290.47     29.83 o 
 -12   4  21       25.59       24.64      5.81 o 
 -10   4  21      590.39      544.38     13.31 o 
  -8   4  21     1431.53     1559.84     30.55 o 
  -6   4  21      165.38      177.65      9.43 o 
  -4   4  21      731.42      737.87     32.86 o 
  -2   4  21       91.03       99.18      7.82 o 
   0   4  21      416.83      398.51      8.15 o 
   2   4  21        2.38        3.55      6.58 o 
   4   4  21       59.41       82.21      9.11 o 
 -15   5  21       78.97       79.54     13.26 o 
 -13   5  21      147.83      170.45     21.54 o 
 -11   5  21      241.88      235.33      8.52 o 
  -9   5  21     1159.26     1110.13    102.74 o 
  -7   5  21      295.38      304.95     16.57 o 
  -5   5  21       58.89       74.90      8.28 o 
  -3   5  21      454.61      448.90     21.84 o 
  -1   5  21      103.99      110.10     15.53 o 
   1   5  21        6.09       33.47      9.94 o 
   3   5  21       27.96       18.00      3.19 o 
 -14   6  21        2.62       -0.70      3.06 o 
 -12   6  21        8.84        5.80      3.14 o 
 -10   6  21        1.16        1.66      9.94 o 
  -8   6  21        0.40        8.48      7.65 o 
  -6   6  21       49.15       72.91     21.54 o 
  -4   6  21      330.04      346.87     38.80 o 
  -2   6  21        3.20        9.94     19.88 o 
   0   6  21      154.25      165.70     18.23 o 
   2   6  21       40.39       41.43     13.26 o 
 -11   7  21        0.31        6.31      3.01 o 
  -5   7  21        2.16       14.91      1.66 o 
  -1   7  21        7.84       23.20     18.23 o 
  -6   8  21      113.05      127.59      4.97 o 
 -14   0  22        9.58       -1.66     19.88 o 
 -12   0  22       16.99       16.57     19.88 o 
 -10   0  22     1103.27     1077.81    108.53 o 
  -8   0  22        2.87       14.90      9.11 o 
  -6   0  22      197.24      149.04      9.94 o 
  -4   0  22      124.62      128.50     12.43 o 
  -2   0  22      195.02      166.84     14.08 o 
   0   0  22       73.21       65.76     10.77 o 
   2   0  22      111.51      114.33      4.97 o 
   4   0  22       85.34       79.54      3.31 o 
 -15   1  22      122.46      120.96     21.54 o 
 -13   1  22       13.02       23.75     13.91 o 
 -11   1  22      108.61      112.93     19.98 o 
  -9   1  22      878.82      917.15     16.77 o 
  -7   1  22       32.71       16.17      3.35 o 
  -5   1  22       28.06       24.21      2.55 o 
  -3   1  22      328.63      351.89      9.55 o 
  -1   1  22      464.80      449.88     12.92 o 
   1   1  22       15.93       21.61      2.63 o 
   3   1  22       31.33       48.05      2.34 o 
   5   1  22        7.77        9.94      1.66 o 
 -16   2  22       10.94       13.26     16.57 o 
 -14   2  22      725.62      667.78     39.77 o 
 -12   2  22        4.57       27.53     10.78 o 
 -10   2  22       12.47       27.52      4.62 o 
  -8   2  22      619.12      579.66     20.09 o 
  -6   2  22       32.61       55.31      6.49 o 
  -4   2  22       82.41       80.55      6.53 o 
  -2   2  22      301.57      308.30     13.63 o 
   0   2  22       20.47       38.72      2.29 o 
   2   2  22       80.51       87.53      3.45 o 
 -15   3  22      380.54      286.66     19.88 o 
 -13   3  22      196.50      230.31     39.77 o 
 -11   3  22       16.38       11.75      4.65 o 
  -9   3  22      238.19      300.51     19.54 o 
  -7   3  22        0.86        1.49      4.54 o 
  -5   3  22       45.64       40.69      4.35 o 
  -3   3  22      153.38      153.55      8.45 o 
  -1   3  22        7.95       25.22      2.30 o 
   1   3  22       15.32       20.98      1.47 o 
   3   3  22      108.85      110.04      4.57 o 
 -14   4  22        5.33       18.23      7.46 o 
 -12   4  22       13.72       45.69     19.88 o 
 -10   4  22      238.53      266.36     10.06 o 
  -8   4  22       34.44       31.59      6.22 o 
  -6   4  22       46.88       55.25      3.99 o 
  -4   4  22      315.39      368.26     17.10 o 
  -2   4  22        2.56        5.76      4.54 o 
   0   4  22      115.62       85.76      6.63 o 
   2   4  22      174.82      179.95      6.15 o 
 -13   5  22       11.98       36.39     10.77 o 
 -11   5  22        3.81       15.44      3.19 o 
  -9   5  22        1.24        4.56      3.14 o 
  -7   5  22      938.81     1017.57     26.52 o 
  -5   5  22       54.55       85.24      6.03 o 
  -3   5  22      148.51      196.70     19.88 o 
  -1   5  22       47.06       46.40     14.91 o 
   1   5  22       12.56       14.43      3.31 o 
 -12   6  22        2.64        5.21      3.08 o 
 -10   6  22       37.41       47.25      3.31 o 
  -8   6  22      158.08      175.64      6.63 o 
  -6   6  22       78.35       91.14      4.97 o 
  -4   6  22        0.06       11.20      5.80 o 
  -2   6  22       49.73       59.65     18.23 o 
   0   6  22      560.23      535.22     26.51 o 
  -7   7  22       16.34       26.51      1.66 o 
  -5   7  22        0.98       11.60      1.66 o 
 -15   1  23       69.88       33.14     18.23 o 
 -13   1  23       27.39       31.63     12.73 o 
 -11   1  23      123.54      137.07     16.69 o 
  -9   1  23        1.72       -2.47      4.31 o 
  -7   1  23      123.80      145.89      7.91 o 
  -5   1  23        1.33        8.66      3.70 o 
  -3   1  23      298.46      297.76      8.13 o 
  -1   1  23      188.64      208.64      5.52 o 
   1   1  23        0.25       -4.97      2.49 o 
   3   1  23       42.40       63.89      2.49 o 
 -14   2  23       53.83       84.51     16.57 o 
 -12   2  23      166.58      242.52     21.23 o 
 -10   2  23      642.51      637.34     18.60 o 
  -8   2  23       42.74       74.97      3.46 o 
  -6   2  23      316.42      339.32     10.16 o 
  -4   2  23        0.41        0.06      4.54 o 
  -2   2  23      291.58      335.43      7.67 o 
   0   2  23       42.00       37.54      3.77 o 
   2   2  23      244.88      218.73      8.29 o 
 -13   3  23        2.98       21.13      9.11 o 
 -11   3  23      245.31      276.03     19.37 o 
  -9   3  23      988.50     1037.99     22.38 o 
  -7   3  23      375.45      447.22     15.55 o 
  -5   3  23       22.66       16.93      3.59 o 
  -3   3  23       99.50      123.74      3.89 o 
  -1   3  23       15.11       17.47      6.82 o 
   1   3  23       21.03       12.26      3.14 o 
 -12   4  23       68.63       72.66      7.46 o 
 -10   4  23      532.38      536.56     16.72 o 
  -8   4  23      285.42      305.33     13.77 o 
  -6   4  23      178.95      221.15     29.83 o 
  -4   4  23      351.50      405.21     26.77 o 
  -2   4  23       16.84       10.72      3.22 o 
   0   4  23       38.25       48.05      3.19 o 
 -11   5  23      262.77      307.71      8.53 o 
  -9   5  23       51.34       71.25      3.31 o 
  -7   5  23      313.80      384.07     34.80 o 
  -5   5  23     1368.59     1636.76     72.91 o 
  -3   5  23       12.01        6.63     14.91 o 
  -1   5  23      473.20      447.40     26.51 o 
  -8   6  23      419.36      467.28     13.26 o 
  -6   6  23       50.80       59.56      3.27 o 
 -14   0  24        6.18       19.88     16.57 o 
 -12   0  24      413.47      404.31     29.83 o 
 -10   0  24       33.67       38.88      4.72 o 
  -8   0  24       12.06      -14.91     18.23 o 
  -6   0  24      553.14      622.37     15.55 o 
  -4   0  24      143.32      163.23      6.06 o 
  -2   0  24       82.04       69.59      3.31 o 
   0   0  24      318.47      336.38      9.94 o 
 -13   1  24       48.03       29.91     11.08 o 
 -11   1  24      188.65      156.20     16.12 o 
  -9   1  24       11.79       15.59      2.39 o 
  -7   1  24       55.13       60.09      3.33 o 
  -5   1  24        1.51       10.72      7.18 o 
  -3   1  24      112.73      128.06      8.48 o 
  -1   1  24      179.28      181.90      9.11 o 
 -12   2  24       43.97       68.35     11.03 o 
 -10   2  24      186.69      207.63     13.79 o 
  -8   2  24       59.33       66.68      4.42 o 
  -6   2  24      986.65     1093.12     22.96 o 
  -4   2  24        4.17        4.60      3.99 o 
  -2   2  24       56.15       50.32      6.00 o 
   0   2  24       82.63      100.79      3.31 o 
 -11   3  24       96.42      120.53      7.32 o 
  -9   3  24      149.67      165.39      5.74 o 
  -7   3  24       17.85       25.59      6.63 o 
  -5   3  24      665.81      773.99     39.87 o 
  -3   3  24      168.63      150.72      4.47 o 
  -1   3  24       33.00       32.05      3.14 o 
 -10   4  24      320.10      352.03     10.51 o 
  -8   4  24      570.35      612.11     16.30 o 
  -6   4  24       60.02       77.45      6.63 o 
  -4   4  24      172.26      217.40     14.53 o 
 -11   1  25      107.97      103.34      7.56 o 
  -9   1  25        1.31       22.62      9.40 o 
  -7   1  25       87.10      110.53      5.50 o 
  -5   1  25        4.75        7.29      9.53 o 
  -3   1  25      253.81      244.64      7.46 o 
 -10   2  25      387.04      376.04      9.08 o 
  -8   2  25       26.55       30.15      6.33 o 
  -6   2  25      221.21      219.65      9.20 o 
  -4   2  25       30.58       47.69      2.43 o 
  -7   3  25       76.10       84.00     11.60 o 
                                                 
